# Supplementary material for: Ganoderma lucidum polysaccharide improves rat DSS-induced colitis by altering cecal microbiota and gene expression of colonic epithelial cells
Source: Food Nutr Res. 2019 Feb 12;63:10.29219/fnr.v63.1559. doi: 10.29219/fnr.v63.1559 (PMC6387425; doi:10.29219/fnr.v63.1559)
Supplement: The Information of all differentially expressed genes (DEGs) between Group Con and Group GLP screened out in this study [file FNR-63-1559-s002.xlsx]

## Sheet: Table S2
Table S2 The Information of all differentially expressed genes (DEGs) between Group Con and Group GLP screened out in this study
seq_id	Con_mean_fpkm	Glu_mean_fpkm	logFC(Glu/Con)	p-value	FDR	significant	regulate	NR_Description	Swissprot_Description	String_description	KEGG_GENE	Pfam
ENSRNOG00000013062	64.01	1.52	-5.3	2.68e-13	4.73e-09	yes	down	1,25-dihydroxyvitamin D(3) 24-hydroxylase, mitochondrial precursor [Rattus norvegicus]	RecName: Full=1,25-dihydroxyvitamin D(3) 24-hydroxylase, mitochondrial; Short=24-OHase; Short=Vitamin D(3) 24-hydroxylase; AltName: Full=Cytochrome P450 24A1; AltName	1,25-dihydroxyvitamin D(3) 24-hydroxylase, mitochondrial Precursor (Vitamin D(3) 24-hydroxyl [...]	CYP24A1	PF00067.19|p450|Cytochrome P450|m.294477:59-505
ENSRNOG00000034234	34823.8	0	-18.41	4.24e-08	0.000375	yes	down	cytochrome c oxidase subunit I [Rattus norvegicus]	RecName: Full=Cytochrome c oxidase subunit 1; AltName: Full=Cytochrome c oxidase polypeptide I (mitochondrion) [Rattus norvegicus]	Cytochrome c oxidase subunit 1 (EC 1.9.3.1)(Cytochrome c oxidase polypeptide I); Cytochrome [...]	COX1	_
ENSRNOG00000007060	129.16	38.11	-1.76	3.42e-06	0.0201	yes	down	PREDICTED: perilipin-2 isoform X1 [Rattus norvegicus]	RecName: Full=Perilipin-2; AltName: Full=Adipophilin; AltName: Full=Adipose differentiation-related protein; Short=ADRP [Mus musculus]	adipose differentiation related protein	PLIN2, ADRP	PF03036.13|Perilipin|Perilipin family|m.334721:8-390
ENSRNOG00000050198	0.44	6.62	3.63	1.2e-05	0.0444	yes	up	PREDICTED: granzyme B-like isoform X1 [Rattus norvegicus]	RecName: Full=Granzyme B; AltName: Full=Fragmentin; AltName: Full=Natural killer cell protease 1; AltName: Full=RNKP-1; Flags: Precursor [Rattus norvegicus]	similar to Natural killer cell protease 1 precursor (RNKP-1) (Granzyme B)	GZMB	PF00089.23|Trypsin|Trypsin|m.462809:21-241;PF13365.3|Trypsin_2|Trypsin-like peptidase domain|m.462809:52-211
ENSRNOG00000014786	0.8	5.71	2.68	1.26e-05	0.0444	yes	up	G1/S-specific cyclin-E1 [Rattus PREDICTED: G1/S-specific cyclin-E1 isoform X1 [Rattus norvegicus]	RecName: Full=G1/S-specific cyclin-E1 [Rattus norvegicus]	G1/S-specific cyclin-E1 ; Essential for the control of the cell cycle at the G1/S (start) tr [...]	CCNE	PF00134.20|Cyclin_N|Cyclin, N-terminal domain|m.19298:116-242;PF02984.16|Cyclin_C|Cyclin, C-terminal domain|m.19298:246-366
ENSRNOG00000013395	3.7	0.25	-3.44	1.59e-05	0.045	yes	down	peptidoglycan recognition protein 1, isoform CRA_a [Rattus norvegicus]	RecName: Full=Peptidoglycan recognition protein 1; AltName: Full=Peptidoglycan recognition protein short; Short=PGRP-S; Flags: Precursor	Peptidoglycan recognition protein Precursor (Peptidoglycan recognition protein short)(PGRP-S [...]	E3.5.1.28	PF01510.22|Amidase_2|N-acetylmuramoyl-L-alanine amidase|m.12360:40-168
ENSRNOG00000010906	16.16	115.56	2.83	1.78e-05	0.045	yes	up	C-C motif chemokine 5 precursor [Rattus norvegicus]	RecName: Full=C-C motif chemokine 5; AltName: Full=SIS-delta; AltName: Full=Small-inducible cytokine A5; AltName: Full=T-cell-specific protein RANTES; Flags: Precursor	C-C motif chemokine 5 Precursor (Small-inducible cytokine A5)(T-cell-specific protein RANTES [...]	CCL5	PF00048.17|IL8|Small cytokines (intecrine/chemokine), interleukin-8 like|m.79990:51-107
ENSRNOG00000011557	217.14	23.33	-3.21	3.67e-05	0.081	yes	down	protein S100-A8 [Rattus norvegicus]	RecName: Full=Protein S100-A8; AltName: Full=Calgranulin-A; AltName: Full=Migration inhibitory factor-related protein 8; Short=MRP-8; Short=p8; AltName: Full=S100 ca	Protein S100-A8 (S100 calcium-binding protein A8)(Calgranulin-A)(Migration inhibitory factor [...]	_	PF01023.16|S_100|S-100/ICaBP type calcium binding domain|m.235559:12-54;PF13833.3|EF-hand_8|EF-hand domain pair|m.235559:38-82
ENSRNOG00000045829	5.78	1.96	-1.51	4.83e-05	0.0862	yes	down	thrombospondin-1 precursor [Rattus norvegicus]	RecName: Full=Thrombospondin-1; Flags: Precursor [Mus musculus]	thrombospondin 1 Gene; Adhesive glycoprotein that mediates cell-to-cell and cell-to-matrix i [...]	THBS1	PF05735.9|TSP_C|Thrombospondin C-terminal region|m.281140:946-1143;PF02412.15|TSP_3|Thrombospondin type 3 repeat|m.281140:701-736;PF02412.15|TSP_3|Thrombospondin type 3 repeat|m.281140:737-759;PF02412.15|TSP_3|Thrombospondin type 3 repeat|m.281140:761-795;PF02412.15|TSP_3|Thrombospondin type 3 repeat|m.281140:796-818;PF02412.15|TSP_3|Thrombospondin type 3 repeat|m.281140:820-856;PF02412.15|TSP_3|…
ENSRNOG00000021220	2.03	0.18	-2.95	5.07e-05	0.0862	yes	down	probable carboxypeptidase X1 precursor [Rattus norvegicus]	RecName: Full=Probable carboxypeptidase X1; AltName: Full=Metallocarboxypeptidase CPX-1; Flags: Precursor [Mus musculus]	carboxypeptidase X (M14 family), member 1	CPXM1	PF00246.21|Peptidase_M14|Zinc carboxypeptidase|m.285843:317-622;PF00754.22|F5_F8_type_C|F5/8 type C domain|m.285843:143-282;PF13620.3|CarboxypepD_reg|Carboxypeptidase regulatory-like domain|m.285843:635-699
ENSRNOG00000049976	6.24	35.43	2.49	5.37e-05	0.0862	yes	up	Gzmb protein [Rattus norvegicus]	RecName: Full=Granzyme B; AltName: Full=Fragmentin; AltName: Full=Natural killer cell protease 1; AltName: Full=RNKP-1; Flags: Precursor [Rattus norvegicus]	Natural killer cell protease 1 Precursor (EC 3.4.21.-)(RNKP-1)(Fragmentin)(Granzyme B); This [...]	GZMB	PF00089.23|Trypsin|Trypsin|m.159796:37-209
ENSRNOG00000045973	5.74	32.79	2.49	5.99e-05	0.0881	yes	up	granzyme-like protein 1 precursor [Rattus norvegicus]	RecName: Full=Granzyme B; AltName: Full=Fragmentin; AltName: Full=Natural killer cell protease 1; AltName: Full=RNKP-1; Flags: Precursor [Rattus norvegicus]	Natural killer cell protease 1 Precursor (EC 3.4.21.-)(RNKP-1)(Fragmentin)(Granzyme B); This [...]	GZMB	PF00089.23|Trypsin|Trypsin|m.159927:21-241;PF13365.3|Trypsin_2|Trypsin-like peptidase domain|m.159927:52-211
ENSRNOG00000009907	4.73	0.31	-3.56	7.63e-05	0.104	yes	down	matrix metallopeptidase 8 [Rattus norvegicus]	RecName: Full=Neutrophil collagenase; AltName: Full=Matrix metalloproteinase-8; Short=MMP-8; Flags: Precursor [Rattus norvegicus]	Neutrophil collagenase Precursor (EC 3.4.24.34)(Matrix metalloproteinase-8)(MMP-8); Can degr [...]	MMP8	PF00413.21|Peptidase_M10|Matrixin|m.402395:108-263;PF00045.16|Hemopexin|Hemopexin|m.402395:286-327;PF00045.16|Hemopexin|Hemopexin|m.402395:331-372;PF00045.16|Hemopexin|Hemopexin|m.402395:378-423;PF00045.16|Hemopexin|Hemopexin|m.402395:425-465;PF01471.15|PG_binding_1|Putative peptidoglycan binding domain|m.402395:31-87
ENSRNOG00000014117	420.05	66.46	-2.66	9.82e-05	0.104	yes	down	heme oxygenase 1 [Rattus norvegicus]	RecName: Full=Heme oxygenase 1; Short=HO-1; AltName: Full=HSP32 [Rattus norvegicus]	Heme oxygenase 1 (HO-1)(EC 1.14.99.3)(HSP32); Heme oxygenase cleaves the heme ring at the al [...]	HMOX, hmuO, ho	PF01126.17|Heme_oxygenase|Heme oxygenase|m.206282:12-216
ENSRNOG00000013973	28.84	3.12	-3.17	0.000101	0.104	yes	down	RecName: Full=Neutrophil gelatinase-associated lipocalin; Short=NGAL; AltName: Full=Alpha-2-microglobulin-related protein; AltName: Full=Alpha-2U globulin-related pr	RecName: Full=Neutrophil gelatinase-associated lipocalin; Short=NGAL; AltName: Full=Alpha-2-microglobulin-related protein; AltName: Full=Alpha-2U globulin-related pr	Neutrophil gelatinase-associated lipocalin Precursor (NGAL)(p25)(Alpha-2-microglobulin-relat [...]	_	PF00061.20|Lipocalin|Lipocalin / cytosolic fatty-acid binding protein family|m.267833:67-211
ENSRNOG00000027855	0.27	0	-1.9	0.000102	0.104	yes	down	immunoglobulin alpha Fc receptor precursor [Rattus norvegicus]	RecName: Full=Immunoglobulin alpha Fc receptor; Short=IgA Fc receptor; AltName: CD_antigen=CD89; Flags: Precursor [Homo sapiens]	IgA Fc receptor	FCAR, CD89	PF00047.22|ig|Immunoglobulin domain|m.10799:128-203
ENSRNOG00000016219	3.88	0.56	-2.59	0.000106	0.104	yes	down	pantetheinase precursor [Rattus Vanin 1 [Rattus norvegicus]	RecName: Full=Pantetheinase; AltName: Full=Pantetheine hydrolase; AltName: Full=Vascular non-inflammatory molecule 1; Short=Vanin-1; Flags: Precursor [Mus musculus	vanin 1	VNN	PF00795.19|CN_hydrolase|Carbon-nitrogen hydrolase|m.2682:56-226
ENSRNOG00000008843	54.87	24.45	-1.16	0.000111	0.104	yes	down	enoyl-CoA delta isomerase 1, mitochondrial precursor [Rattus norvegicus]	RecName: Full=Enoyl-CoA delta isomerase 1, mitochondrial; AltName: Full=3,2-trans-enoyl-CoA isomerase; AltName: Full=Delta(3),Delta(2)-enoyl-CoA isomerase; Short=D3,D2-	3,2-trans-enoyl-CoA isomerase, mitochondrial Precursor (EC 5.3.3.8)(Dodecenoyl-CoA isomerase [...]	DCI	PF00378.17|ECH_1|Enoyl-CoA hydratase/isomerase|m.61907:45-290;PF16113.2|ECH_2|Enoyl-CoA hydratase/isomerase|m.61907:59-283
ENSRNOG00000009565	13.21	3.88	-1.74	0.000113	0.104	yes	down	pyruvate dehydrogenase kinase, isoenzyme 4 [Rattus norvegicus]	RecName: Full=[Pyruvate dehydrogenase (acetyl-transferring)]	[Pyruvate dehydrogenase [lipoamide]] kinase isozyme 4, mitochondrial Precursor (EC 2.7.11.2) [...]	PDK2_3_4	PF10436.6|BCDHK_Adom3|Mitochondrial branched-chain alpha-ketoacid dehydrogenase kinase|m.300577:34-195;PF02518.23|HATPase_c|Histidine kinase-, DNA gyrase B-, and HSP90-like ATPase|m.300577:245-365
ENSRNOG00000004678	357.56	1264.05	1.82	0.000123	0.104	yes	up	similar to intelectin [Rattus norvegicus]	RecName: Full=Intelectin-1a; AltName: Full=Galactofuranose-binding lectin; AltName: Full=Intestinal lactoferrin receptor; Flags: Precursor [Mus musculus]	intelectin 1 (galactofuranose binding)	ITLN	PF00147.15|Fibrinogen_C|Fibrinogen beta and gamma chains, C-terminal globular domain|m.133476:41-102
ENSRNOG00000008055	0.48	2.7	2.28	0.000124	0.104	yes	up	G1/S-specific cyclin-E2 [Rattus PREDICTED: G1/S-specific cyclin-E2 isoform X1 [Rattus norvegicus]	RecName: Full=G1/S-specific cyclin-E2 [Mus musculus]	cyclin E2	CCNE	PF00134.20|Cyclin_N|Cyclin, N-terminal domain|m.325901:113-240;PF02984.16|Cyclin_C|Cyclin, C-terminal domain|m.325901:242-363
ENSRNOG00000008478	38.39	4.76	-2.99	0.000139	0.112	yes	down	collagenase 3 precursor [Rattus matrix metallopeptidase 13 [Rattus norvegicus]	RecName: Full=Collagenase 3; AltName: Full=Matrix metalloproteinase-13; Short=MMP-13; AltName: Full=UMRCASE; Flags: Precursor, partial [Rattus norvegicus]	Collagenase 3 Precursor; Fragment (EC 3.4.24.-)(Matrix metalloproteinase-13)(MMP-13)(UMRCASE [...]	MMP13	PF00413.21|Peptidase_M10|Matrixin|m.402316:116-271;PF00045.16|Hemopexin|Hemopexin|m.402316:294-335;PF00045.16|Hemopexin|Hemopexin|m.402316:338-380;PF00045.16|Hemopexin|Hemopexin|m.402316:387-432;PF00045.16|Hemopexin|Hemopexin|m.402316:435-469;PF01471.15|PG_binding_1|Putative peptidoglycan binding domain|m.402316:37-95
ENSRNOG00000004195	0.07	0.48	1.81	0.000208	0.154	yes	up	PREDICTED: denticleless protein homolog isoform X1 [Rattus norvegicus]	RecName: Full=Denticleless protein homolog; AltName: Full=Lethal(2) denticleless protein homolog; AltName: Full=Meth A retinoic acid-regulated nuclear matrix-associ	denticleless homolog (Drosophila)	DTL, CDT2, DCAF2	PF00400.29|WD40|WD domain, G-beta repeat|m.137181:153-189;PF00400.29|WD40|WD domain, G-beta repeat|m.137181:193-232;PF00400.29|WD40|WD domain, G-beta repeat|m.137181:281-307;PF00400.29|WD40|WD domain, G-beta repeat|m.137181:369-408;PF00400.29|WD40|WD domain, G-beta repeat|m.137181:417-451
ENSRNOG00000046912	1.4	3.29	1.17	0.00021	0.154	yes	up	nuclear receptor subfamily 1 group D member 2 [Rattus norvegicus]	RecName: Full=Nuclear receptor subfamily 1 group D member 2; AltName: Full=EAR4; AltName: Full=Rev-erb-beta [Rattus norvegicus]	nuclear receptor subfamily 1, group D, member 2 Gene; Binds to the sequences 5'-AATGTAGGTCA- [...]	NR1D2	PF00105.15|zf-C4|Zinc finger, C4 type (two domains)|m.154648:102-171;PF00104.27|Hormone_recep|Ligand-binding domain of nuclear hormone receptor|m.154648:401-576
ENSRNOG00000017386	20.15	3.38	-2.54	0.000234	0.165	yes	down	interleukin-11 precursor [Rattus rCG22637 [Rattus norvegicus]	RecName: Full=Interleukin-11; Short=IL-11; Flags: Precursor [Rattus norvegicus]	Interleukin-11 Precursor (IL-11); Directly stimulates the proliferation of hematopoietic ste [...]	IL11	PF07400.8|IL11|Interleukin 11|m.10372:60-237
ENSRNOG00000047714	115.03	48.24	-1.25	0.000269	0.183	yes	down	transmembrane protein 37, isoform CRA_b [Rattus norvegicus]	RecName: Full=Voltage-dependent calcium channel gamma-like subunit; AltName: Full=Neuronal voltage-gated calcium channel gamma-like subunit; AltName: Full=Transmembra	transmembrane protein 37 Gene; Thought to stabilize the calcium channel in an inactivated (c [...]	_	PF15108.3|TMEM37|Voltage-dependent calcium channel gamma-like subunit protein family|m.123087:7-188
ENSRNOG00000032882	106615	0	-20.02	0.000284	0.185	yes	down	_	_	_	_	_
ENSRNOG00000011483	259.22	54.51	-2.25	0.000301	0.19	yes	down	PREDICTED: protein S100-A9 isoform X1 [Rattus norvegicus]	RecName: Full=Protein S100-A9; AltName: Full=Calgranulin-B; AltName: Full=Migration inhibitory factor-related protein 14; Short=MRP-14; Short=p14; AltName: Full=Myel	Protein S100-A9 (S100 calcium-binding protein A9)(Calgranulin-B)(Migration inhibitory factor [...]	_	PF01023.16|S_100|S-100/ICaBP type calcium binding domain|m.235561:29-71
ENSRNOG00000027234	0.45	2	1.93	0.000343	0.202	yes	up	zinc finger protein 367 [Rattus ZN367_RAT RecName: Full=Zinc finger protein 367 Zinc finger protein 367	RecName: Full=Zinc finger protein 367	Zinc finger protein 367 ; Transcriptional activator. May be involved in transcriptional acti [...]	_	PF13912.3|zf-C2H2_6|C2H2-type zinc finger|m.180252:158-180;PF12874.4|zf-met|Zinc-finger of C2H2 type|m.180252:158-177
ENSRNOG00000025612	0.35	0.04	-1.71	0.000362	0.206	yes	down	PREDICTED: seizure 6-like protein isoform X2 [Rattus norvegicus]	RecName: Full=Seizure 6-like protein; AltName: Full=Acupuncture-induced protein 1-L; AltName: Full=Brain-specific receptor-like protein B; Short=BSRP-B; Flags: Pre	similar to Seizure 6-like protein precursor (RGD1563628), mRNA	_	PF00084.17|Sushi|Sushi repeat (SCR repeat)|m.121004:333-388;PF00084.17|Sushi|Sushi repeat (SCR repeat)|m.121004:507-564;PF00084.17|Sushi|Sushi repeat (SCR repeat)|m.121004:685-740;PF00084.17|Sushi|Sushi repeat (SCR repeat)|m.121004:746-805;PF00084.17|Sushi|Sushi repeat (SCR repeat)|m.121004:813-870;PF00431.17|CUB|CUB domain|m.121004:221-326;PF00431.17|CUB|CUB domain|m.121004:392-499;PF00431.17|CU…
ENSRNOG00000026124	18.6	38.12	1.03	0.000407	0.218	yes	up	DNA-binding protein inhibitor ID-3 [Rattus norvegicus]	RecName: Full=DNA-binding protein inhibitor ID-3; AltName: Full=Inhibitor of DNA binding 3 [Rattus norvegicus]	DNA-binding protein inhibitor ID-3 (Inhibitor of DNA binding 3); ID (inhibitor of DNA bindin [...]	ID3	PF00010.23|HLH|Helix-loop-helix DNA-binding domain|m.345555:42-81
ENSRNOG00000020803	0.52	0.05	-2.02	0.00042	0.218	yes	down	homeobox protein MOX-1 [Rattus mesenchyme homeobox 1 (predicted) [Rattus norvegicus]	RecName: Full=Homeobox protein MOX-1; AltName: Full=Mesenchyme homeobox 1 [Mus musculus]	mesenchyme homeobox 1	MEOX, MOX	PF00046.26|Homeobox|Homeobox domain|m.87118:171-227
ENSRNOG00000048431	4.44	1.65	-1.38	0.000444	0.22	yes	down	PREDICTED: protein NYNRIN-like [Macaca mulatta]	RecName: Full=Protein NYNRIN; AltName: Full=NYN domain and retroviral integrase catalytic domain-containing protein; AltName: Full=Pol-like protein [Mus musculus]	NYN domain and retroviral integrase containing	_	PF11977.5|RNase_Zc3h12a|Zc3h12a-like Ribonuclease NYN domain|m.159525:752-900
ENSRNOG00000010224	4.43	1.2	-1.8	0.000449	0.22	yes	down	ras-related protein Rab-30 [Rattus norvegicus]	RecName: Full=Ras-related protein Rab-30; Flags: Precursor [Homo sapiens]	RAB30, member RAS oncogene family	RAB30	PF00071.19|Ras|Ras family|m.28671:31-140;PF08477.10|Roc|Ras of Complex, Roc, domain of DAPkinase|m.28671:31-98;PF00025.18|Arf|ADP-ribosylation factor family|m.28671:31-122;PF04670.9|Gtr1_RagA|Gtr1/RagA G protein conserved region|m.28671:28-117
ENSRNOG00000010603	22.76	93.83	2.04	0.000473	0.226	yes	up	granzyme A [Rattus norvegicus]	RecName: Full=Granzyme A; AltName: Full=Autocrine thymic lymphoma granzyme-like serine protease; AltName: Full=CTLA-3; AltName: Full=Fragmentin-1; AltName: Full=T cel	granzyme A	GZMA	PF00089.23|Trypsin|Trypsin|m.220903:36-260;PF13365.3|Trypsin_2|Trypsin-like peptidase domain|m.220903:62-224
ENSRNOG00000014964	3.87	0.55	-2.61	0.000652	0.303	yes	down	haptoglobin precursor [Rattus HPT_RAT RecName: Full=Haptoglobin; AltName: Full=Liver regeneration-related protein LRRG173; AltName: F	RecName: Full=Haptoglobin; AltName: Full=Liver regeneration-related protein LRRG173; AltName: Full=Zonulin; Contains: RecName: Full=Haptoglobin alpha chain; Contains:	haptoglobin Gene; Haptoglobin combines with free plasma hemoglobin, preventing loss of iron [...]	HP	PF00089.23|Trypsin|Trypsin|m.212020:102-339
ENSRNOG00000006579	49.06	526.43	3.42	0.000762	0.345	yes	up	PREDICTED: regenerating islet-derived protein 3-gamma isoform X1 [Rattus norvegicus]	RecName: Full=Regenerating islet-derived protein 3-gamma; Short=REG-3-gamma; AltName: Full=Pancreatitis-associated protein 3; AltName: Full=Regenerating islet-derived	Regenerating islet-derived protein 3 gamma Precursor (Reg III-gamma)(Pancreatitis-associated [...]	_	PF00059.18|Lectin_C|Lectin C-type domain|m.309976:66-180
ENSRNOG00000032970	0.02	0.16	1.09	0.000834	0.368	yes	up	probable G-protein coupled receptor 174 [Rattus norvegicus]	RecName: Full=Probable G-protein coupled receptor 174 [Mus musculus]	G protein-coupled receptor 174	GPR174	PF00001.18|7tm_1|7 transmembrane receptor (rhodopsin family)|m.459505:36-292
ENSRNOG00000017539	35.17	4.91	-2.82	0.000857	0.369	yes	down	matrix metallopeptidase 9 [Rattus norvegicus]	RecName: Full=Matrix metalloproteinase-9; Short=MMP-9; AltName: Full=92 kDa gelatinase; AltName: Full=92 kDa type IV collagenase; AltName: Full=Gelatinase B; Short=GEL	Matrix metalloproteinase-9 Precursor (MMP-9)(EC 3.4.24.35)(92 kDa type IV collagenase)(92 kD [...]	MMP9	PF00413.21|Peptidase_M10|Matrixin|m.293149:116-445;PF00040.16|fn2|Fibronectin type II domain|m.293149:231-272;PF00040.16|fn2|Fibronectin type II domain|m.293149:289-330;PF00040.16|fn2|Fibronectin type II domain|m.293149:348-389;PF00045.16|Hemopexin|Hemopexin|m.293149:524-567;PF00045.16|Hemopexin|Hemopexin|m.293149:571-610;PF04886.9|PT|PT repeat|m.293149:475-510;PF01471.15|PG_binding_1|Putative pe…
ENSRNOG00000002802	29.43	5.57	-2.38	0.00097	0.4	yes	down	chemokine (C-X-C motif) ligand 1 [Rattus norvegicus]	RecName: Full=Growth-regulated alpha protein; AltName: Full=C-X-C motif chemokine 1; AltName: Full=Cytokine-induced neutrophil chemoattractant 1; Short=CINC-1; AltName	Growth-regulated alpha protein Precursor (C-X-C motif chemokine 1)(Cytokine-induced neutroph [...]	CXCL1_2_3, GRO	PF00048.17|IL8|Small cytokines (intecrine/chemokine), interleukin-8 like|m.141310:49-107
ENSRNOG00000028810	3.89	16.68	2.07	0.000973	0.4	yes	up	granzyme G [Rattus norvegicus]	RecName: Full=Granzyme F; AltName: Full=C134; AltName: Full=CTL serine protease 3; AltName: Full=Cytotoxic cell protease 4; Short=CCP4; AltName: Full=Cytotoxic serine	granzyme F	_	PF00089.23|Trypsin|Trypsin|m.159770:23-243;PF13365.3|Trypsin_2|Trypsin-like peptidase domain|m.159770:54-214
ENSRNOG00000024594	10.88	5.19	-1.05	0.001	0.403	yes	down	FH2 domain-containing protein 1 [Rattus norvegicus]	RecName: Full=FH2 domain-containing protein 1 [Mus musculus]	FH2 domain containing 1	_	PF02181.20|FH2|Formin Homology 2 Domain|m.232108:92-456
ENSRNOG00000012543	1.32	3.77	1.45	0.00105	0.411	yes	up	DNA replication licensing factor MCM3 [Rattus norvegicus]	RecName: Full=DNA replication licensing factor MCM3; AltName: Full=DNA polymerase alpha holoenzyme-associated protein P1; AltName: Full=P1-MCM3 [Mus musculus]	minichromosome maintenance complex component 3	MCM3	PF00493.20|MCM|MCM2/3/5 family|m.432854:312-681;PF14551.3|MCM_N|MCM N-terminal domain|m.432854:47-159;PF01078.18|Mg_chelatase|Magnesium chelatase, subunit ChlI|m.432854:419-486
ENSRNOG00000005772	0.34	0	-2.13	0.0011	0.423	yes	down	very-long-chain (3R)-3-hydroxyacyl-CoA dehydratase 4 [Rattus norvegicus]	RecName: Full=Very-long-chain (3R)-3-hydroxyacyl-CoA dehydratase 4; AltName: Full=3-hydroxyacyl-CoA dehydratase 4; Short=HACD4; AltName: Full=Protein tyrosine pho	protein tyrosine phosphatase-like A domain containing 2	PHS1, PAS2	PF04387.11|PTPLA|Protein tyrosine phosphatase-like protein, PTPLA|m.334975:81-239
ENSRNOG00000007947	37.26	17.73	-1.07	0.00128	0.472	yes	down	family with sequence similarity 13, member A1 [Rattus norvegicus]	RecName: Full=Protein FAM13A; AltName: Full=Precm1 protein [Mus musculus]	Fam13a1 protein Fragment	_	_
ENSRNOG00000010079	0.87	9.57	3.32	0.00142	0.493	yes	up	carbonic anhydrase 3 [Rattus PREDICTED: carbonic anhydrase 3 isoform X1 [Rattus norvegicus]	RecName: Full=Carbonic anhydrase 3; AltName: Full=Carbonate dehydratase III; AltName: Full=Carbonic anhydrase III; Short=CA-III [Rattus norvegicus]	Carbonic anhydrase 3 (EC 4.2.1.1)(Carbonic anhydrase III)(CA-III)(Carbonate dehydratase III) [...]	E4.2.1.1	PF00194.18|Carb_anhydrase|Eukaryotic-type carbonic anhydrase|m.224160:4-258
ENSRNOG00000007468	0	2.56	4.73	0.00143	0.493	yes	up	interferon gamma precursor [Rattus IFNG_RAT RecName: Full=Interferon gamma; Short=IFN-gamma; Flags: Precursor [Rattus 204	RecName: Full=Interferon gamma; Short=IFN-gamma; Flags: Precursor [Rattus norvegicus]	Interferon gamma Precursor (IFN-gamma); Produced by lymphocytes activated by specific antige [...]	IFNG	PF00714.14|IFN-gamma|Interferon gamma|m.383078:14-151
ENSRNOG00000008525	8.35	1.18	-2.72	0.00148	0.493	yes	down	granulocyte colony-stimulating factor precursor [Rattus norvegicus]	RecName: Full=Granulocyte colony-stimulating factor; Short=G-CSF; Flags: Precursor [Mus musculus]	colony stimulating factor 3	CSF3, GCSF	PF16647.2|GCSF|Granulocyte colony-stimulating factor|m.84432:55-203
ENSRNOG00000061160	9.07	4.38	-1.03	0.00164	0.536	yes	down	serine protease HTR4 precursor [Rattus norvegicus]	RecName: Full=Serine protease HTR4; AltName: Full=High-temperature requirement factor A4; Flags: Precursor [Rattus norvegicus]	HtrA serine peptidase 4	HTRA4	PF13365.3|Trypsin_2|Trypsin-like peptidase domain|m.177173:213-351;PF00089.23|Trypsin|Trypsin|m.177173:211-355;PF00219.15|IGFBP|Insulin-like growth factor binding protein|m.177173:44-98;PF13180.3|PDZ_2|PDZ domain|m.177173:401-482;PF00595.21|PDZ|PDZ domain (Also known as DHR or GLGF)|m.177173:417-456;PF07648.12|Kazal_2|Kazal-type serine protease inhibitor domain|m.177173:123-147
ENSRNOG00000008257	2.26	0.67	-1.61	0.00169	0.544	yes	down	microfibrillar-associated protein 2 precursor [Rattus norvegicus]	RecName: Full=Microfibrillar-associated protein 2; Short=MFAP-2; AltName: Full=Microfibril-associated glycoprotein 1; Short=MAGP; Short=MAGP-1; Flags: Precursor [Mu	microfibrillar-associated protein 2	_	PF05507.8|MAGP|Microfibril-associated glycoprotein (MAGP)|m.347544:30-177
ENSRNOG00000006151	60.24	406.29	2.75	0.00177	0.559	yes	up	regenerating islet-derived protein 3-beta precursor [Rattus norvegicus]	RecName: Full=Regenerating islet-derived protein 3-beta; Short=REG-3-beta; AltName: Full=Pancreatitis-associated protein 1; AltName: Full=Peptide 23; AltName: Full=REG	Regenerating islet-derived protein 3 beta Precursor (Reg III-beta)(Pancreatitis-associated p [...]	_	PF00059.18|Lectin_C|Lectin C-type domain|m.309943:77-192
ENSRNOG00000001833	1.33	2.88	1.06	0.00203	0.622	yes	up	minichromosome maintenance deficient 4 [Rattus norvegicus]	RecName: Full=DNA replication licensing factor MCM4; AltName: Full=CDC21 homolog; AltName: Full=P1-CDC21 [Mus musculus]	minichromosome maintenance deficient 4	MCM4, CDC54	PF00493.20|MCM|MCM2/3/5 family|m.106620:446-768;PF14551.3|MCM_N|MCM N-terminal domain|m.106620:162-286;PF07728.11|AAA_5|AAA domain (dynein-related subfamily)|m.106620:504-620;PF01078.18|Mg_chelatase|Magnesium chelatase, subunit ChlI|m.106620:557-623;PF07726.8|AAA_3|ATPase family associated with various cellular activities (AAA)|m.106620:505-622
ENSRNOG00000010716	0.29	0.84	1.27	0.00207	0.622	yes	up	protein atonal homolog 8 [Rattus norvegicus]	RecName: Full=Protein atonal homolog 8; AltName: Full=Helix-loop-helix protein mATH-6; Short=mATH6; AltName: Full=Okadin [Mus musculus]	atonal homolog 8	ATOH8	PF00010.23|HLH|Helix-loop-helix DNA-binding domain|m.309333:232-283
ENSRNOG00000007740	0.92	2.42	1.31	0.0021	0.622	yes	up	tumor-associated calcium signal transducer 2 precursor [Rattus norvegicus]	RecName: Full=Tumor-associated calcium signal transducer 2; AltName: Full=Parturition-related protein 1; Flags: Precursor	Tumor-associated calcium signal transducer 2 Precursor (Parturition-related protein 1); May [...]	TACSTD2	PF00086.15|Thyroglobulin_1|Thyroglobulin type-1 repeat|m.308894:117-162
ENSRNOG00000020579	0.46	0.11	-1.39	0.00211	0.622	yes	down	PREDICTED: collagen alpha-1(VII) chain isoform X1 [Rattus norvegicus]	RecName: Full=Collagen alpha-1(VII) chain; AltName: Full=Long-chain collagen; Short=LC collagen; Flags: Precursor [Mus musculus]	procollagen, type VII, alpha 1	COL7A	PF01391.15|Collagen|Collagen triple helix repeat (20 copies)|m.423747:1296-1352;PF01391.15|Collagen|Collagen triple helix repeat (20 copies)|m.423747:1484-1540;PF01391.15|Collagen|Collagen triple helix repeat (20 copies)|m.423747:1646-1703;PF01391.15|Collagen|Collagen triple helix repeat (20 copies)|m.423747:1716-1773;PF01391.15|Collagen|Collagen triple helix repeat (20 copies)|m.423747:1877-1931…
ENSRNOG00000037302	1.25	3.36	1.36	0.00221	0.638	yes	up	Protein CASC5 [Tupaia chinensis]	RecName: Full=DNA repair protein RAD51 homolog 1 [Bos taurus]	RAD51 homolog (RecA homolog, E. coli)	RAD51	PF08423.8|Rad51|Rad51|m.281582:84-336;PF13481.3|AAA_25|AAA domain|m.281582:90-269;PF00154.18|RecA|recA bacterial DNA recombination protein|m.281582:94-304;PF14520.3|HHH_5|Helix-hairpin-helix domain|m.281582:32-79
ENSRNOG00000007126	0.34	1.24	1.61	0.00224	0.639	yes	up	PREDICTED: probable G-protein coupled receptor 19 isoform X2 [Rattus norvegicus]	RecName: Full=Probable G-protein coupled receptor 19	Probable G-protein coupled receptor 19 ; Orphan receptor	GPR19	PF00001.18|7tm_1|7 transmembrane receptor (rhodopsin family)|m.321385:82-330;PF10320.6|7TM_GPCR_Srsx|Serpentine type 7TM GPCR chemoreceptor Srsx|m.321385:77-344
ENSRNOG00000021264	27.28	56.18	1.04	0.0024	0.652	yes	up	PREDICTED: proliferating cell nuclear antigen isoform X1 [Oryctolagus cuniculus]	RecName: Full=Proliferating cell nuclear antigen; Short=PCNA; AltName: Full=Cyclin [Rattus norvegicus]	Proliferating cell nuclear antigen (PCNA)(Cyclin); This protein is an auxiliary protein of D [...]	PCNA	PF02747.12|PCNA_C|Proliferating cell nuclear antigen, C-terminal domain|m.286559:127-254;PF00705.15|PCNA_N|Proliferating cell nuclear antigen, N-terminal domain|m.286559:1-124;PF02144.13|Rad1|Repair protein Rad1/Rec1/Rad17|m.286559:2-230;PF04139.10|Rad9|Rad9|m.286559:13-213
ENSRNOG00000049919	4.27	13.01	1.58	0.00243	0.652	yes	up	uncharacterized protein LOC691670 precursor [Rattus norvegicus]	RecName: Full=Granzyme G; AltName: Full=CTL serine protease 1; AltName: Full=MCSP-1; Flags: Precursor [Mus musculus]	similar to natural killer cell protease 7 (LOC691670), mRNA	_	PF00089.23|Trypsin|Trypsin|m.159765:21-241
ENSRNOG00000002525	9.92	3.3	-1.56	0.0026	0.684	yes	down	prostaglandin G/H synthase 2 precursor [Rattus norvegicus]	RecName: Full=Prostaglandin G/H synthase 2; AltName: Full=Cyclooxygenase-2; Short=COX-2; AltName: Full=PHS II; AltName: Full=Prostaglandin H2 synthase 2; Short=PGH synt	Prostaglandin G/H synthase 2 Precursor (EC 1.14.99.1)(Cyclooxygenase-2)(COX-2)(Prostaglandin [...]	PTGS2, COX2	PF03098.12|An_peroxidase|Animal haem peroxidase|m.127749:179-249;PF03098.12|An_peroxidase|Animal haem peroxidase|m.127749:258-557;PF00008.24|EGF|EGF-like domain|m.127749:69-100
ENSRNOG00000007546	3.59	7.71	1.08	0.00279	0.718	yes	up	asparagine synthetase, isoform CRA_a [Rattus norvegicus]	RecName: Full=Asparagine synthetase [glutamine-hydrolyzing]	Asparagine synthetase [glutamine-hydrolyzing] (EC 6.3.5.4)(Glutamine-dependent asparagine sy [...]	asnB, ASNS	PF00733.18|Asn_synthase|Asparagine synthase|m.300832:235-383;PF00733.18|Asn_synthase|Asparagine synthase|m.300832:384-533;PF13537.3|GATase_7|Glutamine amidotransferase domain|m.300832:49-164;PF13522.3|GATase_6|Glutamine amidotransferase domain|m.300832:42-155;PF12481.5|DUF3700|Aluminium induced protein|m.300832:73-164
ENSRNOG00000059667	14.7	2.01	-2.81	0.00284	0.718	yes	down	butyrophilin-like 8 [Rattus butyrophilin-like 8 [Rattus norvegicus]	RecName: Full=Erythroid membrane-associated protein; Flags: Precursor	_	BTN	PF00622.25|SPRY|SPRY domain|m.248673:11-125
ENSRNOG00000014336	2.21	5.61	1.3	0.00284	0.718	yes	up	Mcm5 protein [Rattus norvegicus]	RecName: Full=DNA replication licensing factor MCM5; AltName: Full=CDC46 homolog; AltName: Full=P1-CDC46 [Mus musculus]	minichromosome maintenance complex component 5	MCM5, CDC46	PF00493.20|MCM|MCM2/3/5 family|m.206300:319-647;PF14551.3|MCM_N|MCM N-terminal domain|m.206300:32-153
ENSRNOG00000038422	1.7	5	1.5	0.00293	0.729	yes	up	uncharacterized protein LOC691352 precursor [Rattus norvegicus]	_	similar to Robo-1 (LOC691352), mRNA	_	PF00021.18|UPAR_LY6|u-PAR/Ly-6 domain|m.68613:155-220
ENSRNOG00000011598	23.64	8.66	-1.44	0.00309	0.757	yes	down	proton-coupled dipeptide cotransporter [Rattus norvegicus]	RecName: Full=Solute carrier family 15 member 1; AltName: Full=Intestinal H(+)/peptide cotransporter; AltName: Full=Oligopeptide transporter, small intestine isoform;	solute carrier family 15 (oligopeptide transporter), member 1 Gene; Proton-coupled intake of [...]	SLC15A1, PEPT1	PF00854.18|PTR2|POT family|m.166004:81-469;PF00854.18|PTR2|POT family|m.166004:578-638
ENSRNOG00000013970	1.06	2.82	1.34	0.00315	0.761	yes	up	DNA replication factor Cdt1 [Rattus norvegicus]	RecName: Full=DNA replication factor Cdt1; AltName: Full=Double parked homolog; Short=DUP; AltName: Full=Retroviral insertion site 2 protein [Mus musculus]	chromatin licensing and DNA replication factor 1	CDT1	PF08839.8|CDT1|DNA replication factor CDT1 like|m.214719:198-360;PF16679.2|CDT1_C|DNA replication factor Cdt1 C-terminal domain|m.214719:430-524
ENSRNOG00000058006	0.26	3.16	3.16	0.00347	0.796	yes	up	PREDICTED: gamma-synuclein isoform X1 [Mus musculus]	RecName: Full=Gamma-synuclein; AltName: Full=Persyn [Mus musculus]	Gamma-synuclein (Persyn)(Sensory neuron synuclein); Plays a role in neurofilament network in [...]	_	PF01387.14|Synuclein|Synuclein|m.169163:37-152
ENSRNOG00000061959	6.53	23.51	1.83	0.00363	0.812	yes	up	calcyclin binding protein [Mus musculus]	RecName: Full=Calcyclin-binding protein; Short=CacyBP [Rattus norvegicus]	Calcyclin-binding protein (CacyBP); May be involved in calcium-dependent ubiquitination and [...]	CACYBP, SIP	PF09032.8|Siah-Interact_N|Siah interacting protein, N terminal|m.130476:3-76;PF04969.13|CS|CS domain|m.130476:78-157;PF05002.12|SGS|SGS domain|m.130476:164-219
ENSRNOG00000032832	37.83	9.2	-2.03	0.00374	0.812	yes	down	rCG31835 [Rattus norvegicus]	RecName: Full=Stromelysin-2; Short=SL-2; AltName: Full=Matrix metalloproteinase-10; Short=MMP-10; AltName: Full=Transformation-associated protein 34A; AltName: Full=Tr	Stromelysin-2 Precursor (SL-2)(EC 3.4.24.22)(Matrix metalloproteinase-10)(MMP-10)(Transin-2) [...]	MMP10	PF00413.21|Peptidase_M10|Matrixin|m.402383:115-271;PF00045.16|Hemopexin|Hemopexin|m.402383:302-344;PF00045.16|Hemopexin|Hemopexin|m.402383:346-389;PF00045.16|Hemopexin|Hemopexin|m.402383:394-440;PF00045.16|Hemopexin|Hemopexin|m.402383:443-480;PF01471.15|PG_binding_1|Putative peptidoglycan binding domain|m.402383:39-94
ENSRNOG00000000924	0.59	1.32	1.04	0.00377	0.812	yes	up	high affinity cationic amino acid transporter 1 [Rattus norvegicus]	RecName: Full=High affinity cationic amino acid transporter 1; Short=CAT-1; Short=CAT1; AltName: Full=Ecotropic retroviral leukemia receptor; AltName: Full=Ecotropic r	High affinity cationic amino acid transporter 1 (CAT-1)(CAT1)(System Y+ basic amino acid tra [...]	SLC7A1, ATRC1	PF13520.3|AA_permease_2|Amino acid permease|m.108410:42-440;PF00324.18|AA_permease|Amino acid permease|m.108410:47-435;PF13906.3|AA_permease_C|C-terminus of AA_permease|m.108410:562-612
ENSRNOG00000054582	48.67	21.25	-1.19	0.00377	0.812	yes	down	hemoglobin subunit beta-2 [Rattus norvegicus]	RecName: Full=Hemoglobin subunit beta-2; AltName: Full=Beta-2-globin; AltName: Full=Hemoglobin beta chain, minor-form; AltName: Full=Hemoglobin beta-2 chain [Rattus nor	Hemoglobin subunit beta-2 (Hemoglobin beta-2 chain)(Beta-2-globin)(Hemoglobin beta chain, mi [...]	HBB	PF00042.19|Globin|Globin|m.447117:8-112
ENSRNOG00000022859	6.19	1.83	-1.71	0.00385	0.812	yes	down	PREDICTED: triggering receptor expressed on myeloid cells 1 isoform X1 [Rattus norvegicus]	RecName: Full=Triggering receptor expressed on myeloid cells 1; Short=TREM-1; AltName: CD_antigen=CD354; Flags: Precursor [Mus musculus]	triggering receptor expressed on myeloid cells 1	TREM1	PF07686.14|V-set|Immunoglobulin V-set domain|m.430144:31-133
ENSRNOG00000024077	0.44	1.18	1.24	0.00391	0.812	yes	up	F-box only protein 5 [Rattus F-box only protein 5 (predicted) [Rattus norvegicus]	RecName: Full=F-box only protein 5; AltName: Full=Early mitotic inhibitor 1 [Mus musculus]	F-box protein 5	FBXO5, EMI1	PF00646.30|F-box|F-box domain|m.5096:234-265
ENSRNOG00000000562	0.68	2.7	1.84	0.00392	0.812	yes	up	perforin 1 (pore forming protein), isoform CRA_a [Rattus norvegicus]	RecName: Full=Perforin-1; Short=P1; AltName: Full=Cytolysin; AltName: Full=Lymphocyte pore-forming protein; Flags: Precursor	Perforin-1 Precursor (P1)(Lymphocyte pore-forming protein)(Cytolysin); In the presence of ca [...]	PRF1	PF01823.16|MACPF|MAC/Perforin domain|m.259676:153-366
ENSRNOG00000002031	0.08	1.32	3	0.00396	0.812	yes	up	N-alpha-acetyltransferase 11 [Rattus norvegicus]	RecName: Full=N-alpha-acetyltransferase 11; AltName: Full=N-terminal acetyltransferase complex ARD1 subunit homolog B; AltName: Full=NatA catalytic subunit Naa11	N-terminal acetyltransferase complex ARD1 subunit homolog B (EC 2.3.1.88); In complex with N [...]	E2.3.1.88	PF00583.22|Acetyltransf_1|Acetyltransferase (GNAT) family|m.140504:47-128;PF13673.4|Acetyltransf_10|Acetyltransferase (GNAT) domain|m.140504:42-150;PF13508.4|Acetyltransf_7|Acetyltransferase (GNAT) domain|m.140504:43-123;PF08445.7|FR47|FR47-like protein|m.140504:68-131
ENSRNOG00000036674	29.28	75.49	1.36	0.00408	0.828	yes	up	T-cell antigen CD7 precursor [Rattus norvegicus]	RecName: Full=T-cell antigen CD7; AltName: CD_antigen=CD7; Flags: Precursor [Mus musculus]	Cd7 molecule	CD7	PF07686.14|V-set|Immunoglobulin V-set domain|m.94224:27-113;PF07679.13|I-set|Immunoglobulin I-set domain|m.94224:24-115
ENSRNOG00000014426	0.56	0.11	-1.65	0.00429	0.833	yes	down	protein-lysine 6-oxidase precursor [Rattus norvegicus]	RecName: Full=Protein-lysine 6-oxidase; AltName: Full=Lysyl oxidase; Flags: Precursor [Rattus norvegicus]	Protein-lysine 6-oxidase Precursor (EC 1.4.3.13)(Lysyl oxidase); Responsible for the post-tr [...]	LOX	PF01186.14|Lysyl_oxidase|Lysyl oxidase|m.199393:218-419
ENSRNOG00000014508	32.24	11.75	-1.45	0.00431	0.833	yes	down	PREDICTED: monoglyceride lipase isoform X1 [Rattus norvegicus]	RecName: Full=Monoglyceride lipase; Short=MGL; AltName: Full=Monoacylglycerol lipase; Short=MAGL [Rattus norvegicus]	Monoglyceride lipase (MGL)(EC 3.1.1.23); Converts monoacylglycerides to free fatty acids and [...]	MGLL	PF12146.5|Hydrolase_4|Serine aminopeptidase, S33|m.312274:40-274;PF00561.17|Abhydrolase_1|alpha/beta hydrolase fold|m.312274:48-163;PF12697.4|Abhydrolase_6|Alpha/beta hydrolase family|m.312274:45-279;PF00756.17|Esterase|Putative esterase|m.312274:100-149;PF01764.22|Lipase_3|Lipase (class 3)|m.312274:68-134
ENSRNOG00000013971	0.69	1.8	1.26	0.00441	0.833	yes	up	phosphoserine aminotransferase [Rattus norvegicus]	RecName: Full=Phosphoserine aminotransferase; Short=PSAT; AltName: Full=Endometrial progesterone-induced protein; Short=EPIP; AltName: Full=Phosphohydroxythreonine	phosphoserine aminotransferase 1	serC, PSAT1	PF00266.16|Aminotran_5|Aminotransferase class-V|m.49973:32-323
ENSRNOG00000016708	0.92	2.67	1.44	0.00459	0.833	yes	up	transcription factor E2F1 [Rattus norvegicus]	RecName: Full=Transcription factor E2F1; Short=E2F-1 [Mus musculus]	Transcription factor E2F1 Fragment (E2F-1); Transcriptional activator that binds to E2F site [...]	E2F1	PF16421.2|E2F_CC-MB|E2F transcription factor CC-MB domain|m.289974:255-348;PF02319.17|E2F_TDP|E2F/DP family winged-helix DNA-binding domain|m.289974:178-241
ENSRNOG00000057760	0.23	0.6	1.1	0.00462	0.833	yes	up	PREDICTED: SCL-interrupting locus protein isoform X2 [Rattus norvegicus]	RecName: Full=SCL-interrupting locus protein homolog [Mus musculus]	Scl/Tal1 interrupting locus	STIL	PF15253.3|STIL_N|SCL-interrupting locus protein N-terminus|m.338044:1-348
ENSRNOG00000036859	12.09	5.15	-1.22	0.00463	0.833	yes	down	PREDICTED: glycerophosphodiester phosphodiesterase domain-containing protein 5 isoform X1 [Rattus norvegicus]	RecName: Full=Glycerophosphodiester phosphodiesterase domain-containing protein 5; AltName: Full=Glycerophosphodiester phosphodiesterase 2 [Mus musculus]	glycerophosphodiester phosphodiesterase domain containing 5	_	PF03009.14|GDPD|Glycerophosphoryl diester phosphodiesterase family|m.29456:233-354
ENSRNOG00000022239	0.01	0.34	1.97	0.0047	0.833	yes	up	rCG33772 [Rattus norvegicus]	RecName: Full=Tumor suppressor candidate 5 homolog; AltName: Full=Brain endothelial cell-derived protein 1; Short=BEC-1; AltName: Full=Dispanin subfamily B member 1	Tumor suppressor candidate 5 homolog (Brain endothelial cell-derived protein 1)(BEC-1); May [...]	_	PF04505.9|CD225|Interferon-induced transmembrane protein|m.77016:97-163
ENSRNOG00000002792	56.53	15.3	-1.88	0.00476	0.833	yes	down	C-X-C motif chemokine 2 precursor [Rattus norvegicus]	RecName: Full=C-X-C motif chemokine 2; AltName: Full=Cytokine-induced neutrophil chemoattractant 3; Short=CINC-3; AltName: Full=Macrophage inflammatory protein 2; Shor	C-X-C motif chemokine 2 Precursor (Macrophage inflammatory protein 2)(MIP2)(Cytokine-induced [...]	CXCL1_2_3, GRO	PF00048.17|IL8|Small cytokines (intecrine/chemokine), interleukin-8 like|m.141299:58-115
ENSRNOG00000001295	0.06	1.06	2.82	0.00479	0.833	yes	up	S100 protein, beta polypeptide, isoform CRA_b [Rattus norvegicus]	RecName: Full=Protein S100-B; AltName: Full=S-100 protein beta chain; AltName: Full=S-100 protein subunit beta; AltName: Full=S100 calcium-binding protein B [Rattus no	Protein S100-B (S100 calcium-binding protein B)(S-100 protein subunit beta)(S-100 protein be [...]	_	PF01023.16|S_100|S-100/ICaBP type calcium binding domain|m.256920:4-46;PF00036.29|EF-hand_1|EF hand|m.256920:54-80
ENSRNOG00000015519	0.07	1.19	2.89	0.00481	0.833	yes	up	carboxylesterase 1D precursor [Rattus norvegicus]	RecName: Full=Carboxylesterase 1D; AltName: Full=Carboxyesterase ES-10; AltName: Full=Carboxylesterase 3; AltName: Full=ES-HVEL; AltName: Full=Fatty acid ethyl ester	Carboxylesterase 3 Precursor (EC 3.1.1.1)(EC 3.1.1.67)(Liver carboxylesterase 10)(Carboxyest [...]	CES1	PF00135.25|COesterase|Carboxylesterase family|m.206391:31-552;PF07859.10|Abhydrolase_3|alpha/beta hydrolase fold|m.206391:143-232
ENSRNOG00000007137	16.88	7.09	-1.24	0.0051	0.833	yes	down	lymphocyte antigen 6B precursor [Rattus norvegicus]	RecName: Full=Lymphocyte antigen 6B; Short=Ly-6B; Flags: Precursor [Rattus norvegicus]	similar to Ly6-C antigen gene (RGD1565410), mRNA	LY6	PF00021.18|UPAR_LY6|u-PAR/Ly-6 domain|m.389422:29-106
ENSRNOG00000020951	0.46	0.13	-1.27	0.00512	0.833	yes	down	band 3 anion transport protein [Rattus norvegicus]	RecName: Full=Band 3 anion transport protein; AltName: Full=Anion exchange protein 1; Short=AE 1; Short=Anion exchanger 1; AltName: Full=Solute carrier family 4 membe	Band 3 anion transport protein (Anion exchange protein 1)(Anion exchanger 1)(AE 1)(Solute ca [...]	SLC4A1, AE1	PF00955.18|HCO3_cotransp|HCO3- transporter family|m.87586:312-495;PF00955.18|HCO3_cotransp|HCO3- transporter family|m.87586:503-778;PF07565.10|Band_3_cyto|Band 3 cytoplasmic domain|m.87586:24-263
ENSRNOG00000010119	4.81	2.08	-1.17	0.00517	0.833	yes	down	zinc finger matrin-type protein 3 [Rattus norvegicus]	RecName: Full=Zinc finger matrin-type protein 3; AltName: Full=Zinc finger protein WIG-1; AltName: Full=p53-activated gene 608 protein [Rattus norvegicus]	zinc finger matrin type 3 Gene; Acts as a bona fide target gene of p53. May play a role in t [...]	ZMAT3	PF12874.4|zf-met|Zinc-finger of C2H2 type|m.226294:71-94;PF12874.4|zf-met|Zinc-finger of C2H2 type|m.226294:148-171;PF12874.4|zf-met|Zinc-finger of C2H2 type|m.226294:245-269;PF12171.5|zf-C2H2_jaz|Zinc-finger double-stranded RNA-binding|m.226294:70-94;PF12171.5|zf-C2H2_jaz|Zinc-finger double-stranded RNA-binding|m.226294:148-171;PF12171.5|zf-C2H2_jaz|Zinc-finger double-stranded RNA-binding|m.2262…
ENSRNOG00000048542	2.95	11.73	1.96	0.00519	0.833	yes	up	granzyme G [Rattus norvegicus]	RecName: Full=Granzyme G; AltName: Full=CTL serine protease 1; AltName: Full=MCSP-1; Flags: Precursor [Mus musculus]	granzyme F	_	PF00089.23|Trypsin|Trypsin|m.159775:2-173
ENSRNOG00000006996	0.5	1.4	1.31	0.00532	0.833	yes	up	protein MMS22-like [Rattus norvegicus]	RecName: Full=Protein MMS22-like; AltName: Full=Methyl methanesulfonate-sensitivity protein 22-like [Mus musculus]	RIKEN cDNA F730047E07 gene Gene	_	PF14910.3|MMS22L_N|S-phase genomic integrity recombination mediator, N-terminal|m.326939:26-729;PF14911.3|MMS22L_C|S-phase genomic integrity recombination mediator, C-terminal|m.326939:848-1224
ENSRNOG00000017198	2.61	1	-1.3	0.00537	0.833	yes	down	hypoxia-inducible factor 3-alpha [Rattus norvegicus]	RecName: Full=Hypoxia-inducible factor 3-alpha; Short=HIF-3-alpha; Short=HIF3-alpha; AltName: Full=HIF3-alpha-1	Hypoxia-inducible factor 3 alpha (HIF-3 alpha)(HIF3 alpha 1); Involved in adaptive response [...]	HIF3A	PF08447.9|PAS_3|PAS fold|m.12098:251-324;PF14598.3|PAS_11|PAS domain|m.12098:240-343;PF00989.22|PAS|PAS fold|m.12098:91-145;PF00989.22|PAS|PAS fold|m.12098:249-327;PF11413.5|HIF-1|Hypoxia-inducible factor-1|m.12098:476-505;PF13426.4|PAS_9|PAS domain|m.12098:93-144;PF13426.4|PAS_9|PAS domain|m.12098:249-336
ENSRNOG00000032187	228.33	698.43	1.61	0.00538	0.833	yes	up	PREDICTED: resistin-like beta isoform X1 [Rattus norvegicus]	RecName: Full=Resistin-like beta; AltName: Full=Cysteine-rich secreted protein A12-beta; AltName: Full=Cysteine-rich secreted protein FIZZ2; AltName: Full=RELMbeta	resistin like beta	_	PF06954.8|Resistin|Resistin|m.99354:23-104
ENSRNOG00000046301	13.64	118.41	3.11	0.00542	0.833	yes	up	PREDICTED: granzyme-like protein 1 [Rattus norvegicus]	RecName: Full=Granzyme-like protein 1; AltName: Full=GLP I; AltName: Full=Granzyme-like protein I; Short=GLP-1; Flags: Precursor	Granzyme-like protein III	GZMB	PF00089.23|Trypsin|Trypsin|m.159879:30-250;PF13365.3|Trypsin_2|Trypsin-like peptidase domain|m.159879:61-220
ENSRNOG00000006631	0.42	0.1	-1.39	0.0058	0.869	yes	down	semaphorin-3E precursor [Rattus sema domain, immunoglobulin domain (Ig), short basic domain, secreted, (semaphorin) 3E (predic	RecName: Full=Semaphorin-3E; AltName: Full=Semaphorin-H; Short=Sema H; Flags: Precursor [Mus musculus]	sema domain, immunoglobulin domain (Ig), short basic domain, secreted, (semaphorin) 3E	SEMA3	PF01403.16|Sema|Sema domain|m.299171:60-497;PF00047.22|ig|Immunoglobulin domain|m.299171:589-667
ENSRNOG00000006462	80.87	38.24	-1.08	0.0058	0.869	yes	down	RecName: Full=ERO1-like protein alpha; Short=ERO1-L; Short=ERO1-L-alpha; AltName: Full=Endoplasmic reticulum oxidoreductin-1-like protein; AltName: Full=Global ische	RecName: Full=ERO1-like protein alpha; Short=ERO1-L; Short=ERO1-L-alpha; AltName: Full=Endoplasmic reticulum oxidoreductin-1-like protein; AltName: Full=Global ische	ERO1-like protein alpha Precursor (ERO1-L-alpha)(ERO1-L)(EC 1.8.4.-)(Oxidoreductin-1-L-alpha [...]	ERO1L	PF04137.12|ERO1|Endoplasmic Reticulum Oxidoreductin 1 (ERO1)|m.155838:65-456
ENSRNOG00000026502	0.34	1.34	1.71	0.00581	0.869	yes	up	PREDICTED: sister chromatid cohesion protein DCC1 isoform X2 [Rattus norvegicus]	RecName: Full=Sister chromatid cohesion protein DCC1; AltName: Full=Defective in sister chromatid cohesion protein 1 homolog [Mus musculus]	defective in sister chromatid cohesion 1 homolog (S. cerevisiae)	DSCC1, DCC1	PF09724.6|DUF2036|Uncharacterized conserved protein (DUF2036)|m.386998:63-377
ENSRNOG00000054999	66.4	18.49	-1.84	0.00613	0.884	yes	down	hypoxia-inducible lipid droplet-associated protein isoform 1 [Mus musculus]	RecName: Full=Hypoxia-inducible lipid droplet-associated protein; AltName: Full=Hypoxia-inducible gene 2 protein [Mus musculus]	RIKEN cDNA 2310016C08 gene Gene	_	PF15220.3|HILPDA|Hypoxia-inducible lipid droplet-associated|m.302559:22-84
ENSRNOG00000003254	2.33	0.74	-1.53	0.00623	0.884	yes	down	interleukin-23 subunit alpha precursor [Rattus norvegicus]	RecName: Full=Interleukin-23 subunit alpha; Short=IL-23 subunit alpha; Short=IL-23-A; AltName: Full=Interleukin-23 subunit p19; Short=IL-23p19; Flags: Precursor	Interleukin-23 subunit alpha Precursor (IL-23 subunit alpha)(Interleukin-23 subunit p19)(IL- [...]	IL23A	PF16649.2|IL23|Interleukin 23 subunit alpha|m.373521:28-185
ENSRNOG00000047046	0	0.22	1.67	0.00637	0.884	yes	up	PREDICTED: perilipin-4 isoform X1 [Cricetulus griseus]	RecName: Full=Perilipin-4; AltName: Full=Adipocyte protein S3-12 [Mus musculus]	perilipin 4 Gene; May play a role in triacylglycerol packaging into adipocytes. May function [...]	_	PF03036.13|Perilipin|Perilipin family|m.429527:1188-1377
ENSRNOG00000046165	69.69	235.53	1.76	0.00641	0.884	yes	up	mucosal pentraxin precursor [Rattus norvegicus]	RecName: Full=Mucosal pentraxin; Flags: Precursor [Rattus norvegicus]	RIKEN cDNA 1810030J14 gene Gene	_	PF00354.14|Pentaxin|Pentaxin family|m.134189:26-215;PF13385.3|Laminin_G_3|Concanavalin A-like lectin/glucanases superfamily|m.134189:36-186
ENSRNOG00000003703	2.16	5.36	1.27	0.00642	0.884	yes	up	DNA replication licensing factor MCM6 [Rattus norvegicus]	RecName: Full=DNA replication licensing factor MCM6; AltName: Full=Mis5 homolog [Mus musculus]	DNA replication licensing factor MCM6 Fragment (Intestinal DNA replication protein); May be [...]	MCM6	PF00493.20|MCM|MCM2/3/5 family|m.123662:371-693;PF14551.3|MCM_N|MCM N-terminal domain|m.123662:64-176;PF01078.18|Mg_chelatase|Magnesium chelatase, subunit ChlI|m.123662:481-571;PF07726.8|AAA_3|ATPase family associated with various cellular activities (AAA)|m.123662:465-544
ENSRNOG00000011201	23.3	10.93	-1.09	0.00644	0.884	yes	down	CKLF-like MARVEL transmembrane domain-containing protein 8 [Rattus norvegicus]	RecName: Full=CKLF-like MARVEL transmembrane domain-containing protein 8; AltName: Full=Chemokine-like factor superfamily member 8 [Mus musculus]	CKLF-like MARVEL transmembrane domain containing 8	_	PF01284.20|MARVEL|Membrane-associating domain|m.425370:36-162
ENSRNOG00000011332	0.16	0.5	1.22	0.00649	0.884	yes	up	claspin [Rattus norvegicus]	RecName: Full=Claspin [Mus musculus]	claspin homolog	_	_
ENSRNOG00000015921	0.43	1.03	1.08	0.00651	0.884	yes	up	PREDICTED: N-acetyltransferase ESCO2 [Rattus norvegicus]	RecName: Full=N-acetyltransferase ESCO2; AltName: Full=Establishment of cohesion 1 homolog 2; Short=ECO1 homolog 2 [Mus musculus]	rCG52137-like	ESCO, ECO1	PF13880.3|Acetyltransf_13|ESCO1/2 acetyl-transferase|m.161264:566-634;PF13878.3|zf-C2H2_3|zinc-finger of acetyl-transferase ESCO|m.161264:417-455
ENSRNOG00000058422	0.64	0.19	-1.37	0.00657	0.884	yes	down	PREDICTED: leukocyte immunoglobulin-like receptor subfamily B member 3 isoform X1 [Rattus norvegicus]	RecName: Full=Leukocyte immunoglobulin-like receptor subfamily B member 3; Short=LIR-3; Short=Leukocyte immunoglobulin-like receptor 3; AltName: Full=Cell-surface	leukocyte immunoglobulin-like receptor, subfamily B (with TM and ITIM domains), member 3 Gene	LILR	PF13895.3|Ig_2|Immunoglobulin domain|m.8138:28-117;PF13895.3|Ig_2|Immunoglobulin domain|m.8138:225-314;PF13895.3|Ig_2|Immunoglobulin domain|m.8138:325-415;PF13895.3|Ig_2|Immunoglobulin domain|m.8138:527-614;PF00047.22|ig|Immunoglobulin domain|m.8138:327-402;PF00047.22|ig|Immunoglobulin domain|m.8138:527-605
ENSRNOG00000031993	11.47	23.11	1	0.00657	0.884	yes	up	DNA primase small subunit [Rattus norvegicus]	RecName: Full=DNA primase small subunit; AltName: Full=DNA primase 49 kDa subunit; Short=p49 [Mus musculus]	DNA primase, p49 subunit	PRI1	PF01896.16|DNA_primase_S|DNA primase small subunit|m.373179:4-214
ENSRNOG00000002460	0.87	0.18	-1.78	0.00673	0.884	yes	down	plasminogen activator inhibitor 2 type A [Rattus norvegicus]	RecName: Full=Plasminogen activator inhibitor 2 type A; Short=PAI-2; Short=PAI2A; AltName: Full=Serpin B2 [Rattus norvegicus]	Plasminogen activator inhibitor 2 type A (PAI2A)(PAI-2); Inhibits urokinase-type plasminogen [...]	SERPINB	PF00079.17|Serpin|Serpin (serine protease inhibitor)|m.122514:7-416
ENSRNOG00000010797	0.26	0.04	-1.34	0.00675	0.884	yes	down	PREDICTED: endothelial cell-specific molecule 1 isoform 2 [Pan troglodytes]	RecName: Full=Endothelial cell-specific molecule 1; Short=ESM-1; AltName: Full=PG25; Flags: Precursor [Rattus norvegicus]	Endothelial cell-specific molecule 1 Precursor (ESM-1 secretory protein)(ESM-1)(PG25); May h [...]	_	PF00219.15|IGFBP|Insulin-like growth factor binding protein|m.220922:28-83
ENSRNOG00000015669	10.74	4.83	-1.14	0.00678	0.884	yes	down	PREDICTED: BTB/POZ domain-containing protein KCTD11 [Equus przewalskii]	RecName: Full=BTB/POZ domain-containing protein KCTD11 [Mus musculus]	potassium channel tetramerisation domain containing 11	ACAP	PF02214.19|BTB_2|BTB/POZ domain|m.73534:19-69
ENSRNOG00000003094	1.42	3.44	1.22	0.00694	0.884	yes	up	cytidine monophospho-N-acetylneuraminic acid hydroxylase [Rattus Cytidine monophosphate-N-acetylneuraminic acid hydroxylase (CMP	RecName: Full=Cytidine monophosphate-N-acetylneuraminic acid hydroxylase; Short=CMP-N-acetylneuraminic acid hydroxylase; AltName: Full=CMP-N-acetylneuraminate monoo	cytidine monophospho-N-acetylneuraminic acid hydroxylase Gene; Catalyzes the conversion of C [...]	CMAH	PF13483.3|Lactamase_B_3|Beta-lactamase superfamily domain|m.186799:135-239
ENSRNOG00000045989	22.43	9.8	-1.19	0.00695	0.884	yes	down	globin, alpha [Rattus norvegicus]	RecName: Full=Hemoglobin subunit alpha; AltName: Full=Alpha-globin; AltName: Full=Hemoglobin alpha chain [Ondatra zibethicus]	globin, alpha ; Involved in oxygen transport from the lung to the various peripheral tissues [...]	HBA	PF00042.19|Globin|Globin|m.63605:7-107
ENSRNOG00000009329	1.69	6.7	1.92	0.00697	0.884	yes	up	nuclear receptor subfamily 1, group D, member 1, isoform CRA_b [Rattus norvegicus]	RecName: Full=Nuclear receptor subfamily 1 group D member 1; AltName: Full=Rev-erbA-alpha; AltName: Full=V-erbA-related protein 1; Short=EAR-1 [Rattus norvegicus]	Nuclear receptor subfamily 1 group D member 1 (V-erbA-related protein EAR-1)(Rev-erbA-alpha) [...]	NR1D1	PF00104.27|Hormone_recep|Ligand-binding domain of nuclear hormone receptor|m.84511:437-610;PF00105.15|zf-C4|Zinc finger, C4 type (two domains)|m.84511:131-200
ENSRNOG00000009734	317.3	142.26	-1.16	0.007	0.884	yes	down	aldo-keto reductase family 1 member B10 [Rattus norvegicus]	RecName: Full=Aldose reductase-related protein 1; AltName: Full=Aldehyde reductase; AltName: Full=Aldo-keto reductase family 1 member B7; AltName: Full=Aldose reducta	aldo-keto reductase family 1, member B10 (aldose reductase)	E1.1.1.21, AKR1	PF00248.18|Aldo_ket_red|Aldo/keto reductase family|m.303651:16-290
ENSRNOG00000028015	6.11	1.31	-2.14	0.00731	0.896	yes	down	platelet factor 4 precursor [Rattus norvegicus]	RecName: Full=Platelet factor 4; Short=PF-4; AltName: Full=C-X-C motif chemokine 4; Flags: Precursor [Rattus norvegicus]	Platelet factor 4 Precursor (PF-4)(C-X-C motif chemokine 4); Released during platelet aggreg [...]	PF4, CXCL4	PF00048.17|IL8|Small cytokines (intecrine/chemokine), interleukin-8 like|m.141333:43-102
ENSRNOG00000016810	21.79	43.92	1.01	0.00739	0.896	yes	up	PREDICTED: stathmin-like [Tarsius syrichta]	RecName: Full=Stathmin; AltName: Full=Leukemia-associated phosphoprotein p18; AltName: Full=Metablastin; AltName: Full=Oncoprotein 18; Short=Op18; AltName: Full=Phosph	Stathmin (Phosphoprotein p19)(pp19)(Leukemia-associated phosphoprotein p18)(Oncoprotein 18)( [...]	STMN1	PF00836.16|Stathmin|Stathmin family|m.344917:5-140
ENSRNOG00000033564	2.94	15.66	2.37	0.00748	0.896	yes	up	complement factor D (adipsin), isoform CRA_b [Rattus norvegicus]	RecName: Full=Complement factor D; AltName: Full=Adipsin; AltName: Full=C3 convertase activator; AltName: Full=Endogenous vascular elastase; AltName: Full=Properdin fa	Complement factor D Precursor (EC 3.4.21.46)(C3 convertase activator)(Properdin factor D)(Ad [...]	CFD	PF00089.23|Trypsin|Trypsin|m.376748:26-249;PF09342.8|DUF1986|Domain of unknown function (DUF1986)|m.376748:38-138;PF13365.3|Trypsin_2|Trypsin-like peptidase domain|m.376748:53-217
ENSRNOG00000002417	0.19	0	-1.53	0.00751	0.896	yes	down	serine (or cysteine) peptidase inhibitor, clade B (ovalbumin), member 10 [Rattus norvegicus]	RecName: Full=Serpin B10; AltName: Full=TGF-beta-repressible serine proteinase inhibitor; Short=Trespin; AltName: Full=Transforming growth factor beta repressible se	Serpin B10 (Transforming growth factor beta repressible serpin)(TGF-beta-repressible serine [...]	SERPINB	PF00079.17|Serpin|Serpin (serine protease inhibitor)|m.122524:8-397
ENSRNOG00000003279	0.03	0.55	2.37	0.00772	0.909	yes	up	synaptonemal complex central element protein 2 [Rattus norvegicus]	RecName: Full=Synaptonemal complex central element protein 2 [Mus musculus]	synaptonemal complex central element protein 2 Gene	SYCE2	_
ENSRNOG00000012442	4.23	1.47	-1.46	0.00801	0.931	yes	down	PREDICTED: cell migration-inducing and hyaluronan-binding protein isoform X1 [Rattus norvegicus]	RecName: Full=Cell migration-inducing and hyaluronan-binding protein; AltName: Full=Protein 12H19.01.T7; Flags: Precursor [Mus musculus]	similar to transmembrane protein 2	CEMIP, KIAA1199	PF15711.2|ILEI|Interleukin-like EMT inducer|m.27614:253-343;PF15711.2|ILEI|Interleukin-like EMT inducer|m.27614:1311-1396;PF10162.6|G8|G8 domain|m.27614:117-231;PF13330.3|Mucin2_WxxW|Mucin-2 protein WxxW repeating region|m.27614:390-469;PF13330.3|Mucin2_WxxW|Mucin-2 protein WxxW repeating region|m.27614:523-578
ENSRNOG00000002911	0	0.4	2.33	0.00829	0.938	yes	up	serum albumin precursor [Rattus Albumin [Rattus norvegicus]	RecName: Full=Serum albumin; Flags: Precursor	Serum albumin Precursor ; Serum albumin, the main protein of plasma, has a good binding capa [...]	ALB	PF00273.17|Serum_albumin|Serum albumin family|m.141424:59-230;PF00273.17|Serum_albumin|Serum albumin family|m.141424:251-422;PF00273.17|Serum_albumin|Serum albumin family|m.141424:443-620
ENSRNOG00000006236	0.62	1.39	1.05	0.00853	0.948	yes	up	kinetochore-associated protein DSN1 homolog [Rattus norvegicus]	RecName: Full=Kinetochore-associated protein DSN1 homolog [Mus musculus]	DSN1, MIND kinetochore complex component, homolog	DSN1	PF08202.8|MIS13|Mis12-Mtw1 protein family|m.290920:80-346;PF03719.12|Ribosomal_S5_C|Ribosomal protein S5, C-terminal domain|m.290922:1-42
ENSRNOG00000058645	5.46	1.62	-1.69	0.00876	0.958	yes	down	PREDICTED: tenascin isoform X1 [Rattus norvegicus]	RecName: Full=Tenascin; Short=TN; AltName: Full=Hexabrachion; AltName: Full=Tenascin-C; Short=TN-C; Flags: Precursor [Mus musculus]	tenascin C Gene; Extracellular matrix protein implicated in guidance of migrating neurons as [...]	TN	PF00041.18|fn3|Fibronectin type III domain|m.333269:624-696;PF00041.18|fn3|Fibronectin type III domain|m.333269:713-793;PF00041.18|fn3|Fibronectin type III domain|m.333269:804-879;PF00041.18|fn3|Fibronectin type III domain|m.333269:894-975;PF00041.18|fn3|Fibronectin type III domain|m.333269:986-1062;PF00041.18|fn3|Fibronectin type III domain|m.333269:1077-1150;PF00041.18|fn3|Fibronectin type III …
ENSRNOG00000046191	0.16	0.62	1.44	0.00877	0.958	yes	up	PREDICTED: cyclic GMP-AMP synthase isoform X1 [Rattus norvegicus]	RecName: Full=Cyclic GMP-AMP synthase; Short=cGAMP synthase; Short=cGAS; Short=m-cGAS; AltName: Full=Mab-21 domain-containing protein 1 [Mus musculus]	RIKEN cDNA E330016A19 gene Gene	MB21D1	PF03281.11|Mab-21|Mab-21 protein|m.417597:203-497
ENSRNOG00000056259	38.2	14.85	-1.36	0.00901	0.958	yes	down	THAP domain-containing protein 4 [Rattus norvegicus]	RecName: Full=THAP domain-containing protein 4	_	_	PF05485.9|THAP|THAP domain|m.445011:2-43
ENSRNOG00000050096	2.99	13.3	2.12	0.00908	0.958	yes	up	PREDICTED: keratin-associated protein 26-1-like [Rattus norvegicus]	RecName: Full=Keratin-associated protein 26-1 [Homo sapiens]	RIKEN cDNA 2310079G19 gene Gene	_	PF05287.9|PMG|PMG protein|m.96110:1-178
ENSRNOG00000032973	0.17	0	-1.42	0.00914	0.958	yes	down	interleukin-13 receptor subunit alpha-2 precursor [Rattus norvegicus]	RecName: Full=Interleukin-13 receptor subunit alpha-2; Short=IL-13 receptor subunit alpha-2; Short=IL-13R subunit alpha-2; Short=IL-13R-alpha-2; Short=IL-13RA2; AltN	Interleukin-13 receptor alpha-2 Precursor (IL-13 receptor alpha-2)(IL-13R-alpha-2)(IL-13RA-2 [...]	IL13RA2	PF09240.7|IL6Ra-bind|Interleukin-6 receptor alpha chain, binding|m.462391:138-231
ENSRNOG00000046635	0.27	0.82	1.33	0.00927	0.963	yes	up	sororin [Rattus norvegicus]	RecName: Full=Sororin; AltName: Full=Cell division cycle-associated protein 5 [Mus musculus]	cell division cycle associated 5	CDCA5	PF09666.7|Sororin|Sororin protein|m.46376:89-213
ENSRNOG00000043404	1	0.37	-1.22	0.00964	0.978	yes	down	PREDICTED: urocanate hydratase isoform X3 [Rattus norvegicus]	RecName: Full=Urocanate hydratase; Short=Urocanase; AltName: Full=Imidazolonepropionate hydrolase [Mus musculus]	urocanase domain containing 1 Gene	hutU, UROC1	PF01175.15|Urocanase|Urocanase|m.312599:109-671
ENSRNOG00000042975	0.41	0.11	-1.28	0.0098	0.979	yes	down	transmembrane protein 45A [Rattus norvegicus]	RecName: Full=Transmembrane protein 45A; AltName: Full=19.5; AltName: Full=Dermal papilla-derived protein 7 homolog [Mus musculus]	transmembrane protein 45A	_	PF04819.9|DUF716|Family of unknown function (DUF716)|m.98683:119-239
ENSRNOG00000025360	0.82	0.34	-1.06	0.0099	0.979	yes	down	exonuclease 3'-5' domain-containing protein 1 [Rattus norvegicus]	RecName: Full=Exonuclease 3'-5' domain-containing protein 1; AltName: Full=Exonuclease 3'-5' domain-like-containing protein 1 [Mus musculus]	exonuclease 3'-5' domain containing 1	EXD1, EGL	PF01612.17|DNA_pol_A_exo1|3'-5' exonuclease|m.281793:148-266
ENSRNOG00000042465	0.09	0.41	1.44	0.00991	0.979	yes	up	zinc finger and BTB domain-containing protein 32 [Rattus norvegicus]	RecName: Full=Zinc finger and BTB domain-containing protein 32; AltName: Full=FANCC-interacting protein; AltName: Full=Fanconi anemia zinc finger protein; AltName:	zinc finger and BTB domain containing 32	ZBTB32, TZFP	PF00651.28|BTB|BTB/POZ domain|m.17805:24-112;PF12874.4|zf-met|Zinc-finger of C2H2 type|m.17805:423-445
ENSRNOG00000016316	2.22	4.73	1.06	0.00995	0.979	yes	up	DNA replication licensing factor MCM2 [Rattus norvegicus]	RecName: Full=DNA replication licensing factor MCM2; AltName: Full=Minichromosome maintenance protein 2 homolog; AltName: Full=Nuclear protein BM28 [Mus musculus]	minichromosome maintenance complex component 2	MCM2	PF00493.20|MCM|MCM2/3/5 family|m.312324:473-814;PF14551.3|MCM_N|MCM N-terminal domain|m.312324:209-322;PF12619.5|MCM2_N|Mini-chromosome maintenance protein 2|m.312324:74-192;PF01078.18|Mg_chelatase|Magnesium chelatase, subunit ChlI|m.312324:583-645;PF07726.8|AAA_3|ATPase family associated with various cellular activities (AAA)|m.312324:531-646;PF07728.11|AAA_5|AAA domain (dynein-related subfamily…
ENSRNOG00000028841	3.82	0.74	-2.22	0.0102	0.979	yes	down	PREDICTED: metallothionein-2-like [Rattus norvegicus]	RecName: Full=Metallothionein-2; Short=MT-2; AltName: Full=Metallothionein-II; Short=MT-II [Rattus norvegicus]	hypothetical protein LOC100362623	MT1_2	PF00131.17|Metallothio|Metallothionein|m.249933:21-81
ENSRNOG00000047969	0.15	0.01	-1.15	0.0103	0.979	yes	down	protease, serine, 21 precursor [Rattus norvegicus]	RecName: Full=Testisin; AltName: Full=Serine protease 21; AltName: Full=Tryptase 4; Flags: Precursor [Mus musculus]	protease, serine, 21 Gene; Could regulate proteolytic events associated with testicular germ [...]	PRSS21	PF00089.23|Trypsin|Trypsin|m.61561:58-294;PF09342.8|DUF1986|Domain of unknown function (DUF1986)|m.61561:69-185
ENSRNOG00000016164	0.57	0.16	-1.36	0.0104	0.979	yes	down	Fc receptor-like 2 precursor [Rattus norvegicus]	RecName: Full=Fc receptor-like protein 3; Short=FcR-like protein 3; Short=FcRL3; AltName: Full=Fc receptor homolog 3; Short=FcRH3; AltName: Full=IFGP family protei	Fc receptor-like S, scavenger receptor	_	PF13895.3|Ig_2|Immunoglobulin domain|m.232840:22-85;PF13895.3|Ig_2|Immunoglobulin domain|m.232840:123-185;PF13895.3|Ig_2|Immunoglobulin domain|m.232840:227-302;PF13895.3|Ig_2|Immunoglobulin domain|m.232840:321-395;PF13927.3|Ig_3|Immunoglobulin domain|m.232840:116-181;PF13927.3|Ig_3|Immunoglobulin domain|m.232840:226-288;PF00530.15|SRCR|Scavenger receptor cysteine-rich domain|m.232840:405-502;PF00…
ENSRNOG00000050000	8.18	37.32	2.18	0.0104	0.979	yes	up	immunoglobulin lambda light chain [Rattus norvegicus]	RecName: Full=Ig lambda-2 chain C region	immunoglobulin lambda chain, variable 1 Gene	IGLL1, IGLL	PF07654.12|C1-set|Immunoglobulin C1-set domain|m.105072:6-91;PF08205.9|C2-set_2|CD80-like C2-set immunoglobulin domain|m.105072:14-93;PF00047.22|ig|Immunoglobulin domain|m.105072:13-97
ENSRNOG00000018402	2.76	0.77	-1.71	0.0104	0.979	yes	down	apolipoprotein C-II precursor [Rattus norvegicus]	RecName: Full=Apolipoprotein C-II; Short=Apo-CII; Short=ApoC-II; AltName: Full=Apolipoprotein C2; Flags: Precursor [Mus musculus]	apolipoprotein C-II	_	PF05355.8|Apo-CII|Apolipoprotein C-II|m.13131:82-156
ENSRNOG00000001955	409.33	1160.84	1.5	0.0105	0.979	yes	up	resistin-like alpha precursor [Rattus norvegicus]	RecName: Full=Resistin-like alpha; AltName: Full=Cysteine-rich secreted protein FIZZ1; AltName: Full=RELMalpha; Flags: Precursor [Rattus norvegicus]	Resistin-like alpha Precursor (RELMalpha)(Cysteine-rich secreted protein FIZZ1); Probable hormone	_	PF06954.8|Resistin|Resistin|m.99348:31-116
ENSRNOG00000007290	0.02	0.17	1.19	0.0106	0.981	yes	up	KIAA0778 protein [Homo sapiens]	RecName: Full=Sodium/potassium-transporting ATPase subunit alpha-2; Short=Na(+)/K(+) ATPase alpha-2 subunit; AltName: Full=Na(+)/K(+) ATPase alpha(+) subunit; AltName:	ATPase, Na+/K+ transporting, alpha 2 polypeptide Gene; This is the catalytic component of th [...]	ATP1A	PF00122.17|E1-E2_ATPase|E1-E2 ATPase|m.133835:133-363;PF00689.18|Cation_ATPase_C|Cation transporting ATPase, C-terminus|m.133835:796-1005;PF13246.3|Cation_ATPase|Cation transport ATPase (P-type)|m.133835:425-518;PF00702.23|Hydrolase|haloacid dehalogenase-like hydrolase|m.133835:370-655;PF00702.23|Hydrolase|haloacid dehalogenase-like hydrolase|m.133835:681-726;PF00690.23|Cation_ATPase_N|Cation tra…
ENSRNOG00000046699	77	37.94	-1.02	0.0106	0.984	yes	down	rCG32428, isoform CRA_a [Rattus rCG32428, isoform CRA_a [Rattus norvegicus]	RecName: Full=Antileukoproteinase; Short=ALP; AltName: Full=Secretory leukocyte protease inhibitor; Flags: Precursor [Mus musculus]	secretory leukocyte peptidase inhibitor	_	PF00095.18|WAP|WAP-type (Whey Acidic Protein) 'four-disulfide core'|m.292692:32-76;PF00095.18|WAP|WAP-type (Whey Acidic Protein) 'four-disulfide core'|m.292692:86-130
ENSRNOG00000062035	0.44	3.53	2.74	0.0114	1	yes	up	_	_	_	_	_
ENSRNOG00000012595	0.86	0.32	-1.2	0.0117	1	yes	down	twinfilin-1 [Rattus norvegicus]	RecName: Full=Twinfilin-1 [Rattus norvegicus]	Twinfilin-1 ; Actin-binding protein involved in motile and morphological processes. Inhibits [...]	TWF	PF00241.17|Cofilin_ADF|Cofilin/tropomyosin-type actin-binding protein|m.340622:20-130;PF00241.17|Cofilin_ADF|Cofilin/tropomyosin-type actin-binding protein|m.340622:188-309
ENSRNOG00000059084	11.08	3.83	-1.51	0.0119	1	yes	down	RecName: Full=Apolipoprotein A-IV; Short=Apo-AIV; Short=ApoA-IV; AltName: Full=Apolipoprotein A4; Flags: Precursor preapolipoprotein A-IV [Rat	RecName: Full=Apolipoprotein A-IV; Short=Apo-AIV; Short=ApoA-IV; AltName: Full=Apolipoprotein A4; Flags: Precursor	_	APOA4	_
ENSRNOG00000021334	1.8	6.03	1.69	0.012	1	yes	up	lymphocyte activation gene 3 protein precursor [Rattus norvegicus]	RecName: Full=Lymphocyte activation gene 3 protein; Short=LAG-3; AltName: CD_antigen=CD223; Flags: Precursor	Lymphocyte activation gene 3 protein Precursor (LAG-3)(CD223 antigen); Involved in lymphocyt [...]	LAG3	PF00047.22|ig|Immunoglobulin domain|m.318823:169-244;PF00047.22|ig|Immunoglobulin domain|m.318823:263-330
ENSRNOG00000016366	0.45	0.13	-1.27	0.0121	1	yes	down	collectin-12 [Rattus norvegicus]	RecName: Full=Collectin-12; AltName: Full=Collectin placenta protein 1; Short=CL-P1; AltName: Full=Nurse cell scavenger receptor 2 [Rattus norvegicus]	Collectin-12 (Collectin placenta protein 1)(CL-P1)(Nurse cell scavenger receptor 2); Scaveng [...]	COLEC12	PF01391.15|Collagen|Collagen triple helix repeat (20 copies)|m.193123:442-498;PF01391.15|Collagen|Collagen triple helix repeat (20 copies)|m.193123:488-545;PF01391.15|Collagen|Collagen triple helix repeat (20 copies)|m.193123:530-588;PF00059.18|Lectin_C|Lectin C-type domain|m.193123:625-732
ENSRNOG00000048139	5.37	1.9	-1.45	0.0122	1	yes	down	RIKEN cDNA A330049M08, isoform CRA_d [Mus musculus]	RecName: Full=Noncompact myelin-associated protein; AltName: Full=Myelin protein of 11 kDa; Short=MP11	RIKEN cDNA A330049M08 gene Gene	_	_
ENSRNOG00000024210	0.07	0.26	1.08	0.0122	1	yes	up	PREDICTED: protein NLRC3 [Rattus norvegicus]	RecName: Full=Protein NLRC3 [Mus musculus]	annotation not avaliable	_	PF13516.3|LRR_6|Leucine Rich repeat|m.60823:728-750;PF13516.3|LRR_6|Leucine Rich repeat|m.60823:756-777;PF13516.3|LRR_6|Leucine Rich repeat|m.60823:811-834;PF13516.3|LRR_6|Leucine Rich repeat|m.60823:840-861;PF13516.3|LRR_6|Leucine Rich repeat|m.60823:867-890;PF13516.3|LRR_6|Leucine Rich repeat|m.60823:896-918;PF13516.3|LRR_6|Leucine Rich repeat|m.60823:924-945;PF13516.3|LRR_6|Leucine Rich repeat…
ENSRNOG00000007805	0.9	2.1	1.14	0.0124	1	yes	up	myb-related protein B [Rattus myeloblastosis oncogene-like 2 (predicted) [Rattus norvegicus]	RecName: Full=Myb-related protein B; Short=B-Myb; AltName: Full=Myb-like protein 2 [Mus musculus]	myeloblastosis oncogene-like 2	MYBL	PF09316.7|Cmyb_C|C-myb, C-terminal|m.292195:455-604;PF00249.28|Myb_DNA-binding|Myb-like DNA-binding domain|m.292195:31-76;PF00249.28|Myb_DNA-binding|Myb-like DNA-binding domain|m.292195:83-129;PF00249.28|Myb_DNA-binding|Myb-like DNA-binding domain|m.292195:136-178;PF13921.3|Myb_DNA-bind_6|Myb-like DNA-binding domain|m.292195:34-94;PF13921.3|Myb_DNA-bind_6|Myb-like DNA-binding domain|m.292195:86-1…
ENSRNOG00000008842	0.32	0.07	-1.26	0.0125	1	yes	down	cytochrome P450 4A12 [Rattus CP4AC_RAT RecName: Full=Cytochrome P450 4A12; AltName: Full=CYPIVA12; AltName: Full=CYPIVA8; AltName: Ful	RecName: Full=Cytochrome P450 4A12; AltName: Full=CYPIVA12; AltName: Full=CYPIVA8; AltName: Full=Cytochrome P450-KP1; AltName: Full=Cytochrome P450-PP1	Cytochrome P450 4A12 (EC 1.14.14.1)(CYPIVA12)(CYPIVA8)(P450-KP1)(P450-PP1); Cytochromes P450 [...]	CYP4A	PF00067.19|p450|Cytochrome P450|m.338148:56-504
ENSRNOG00000011211	0.12	0.41	1.2	0.0126	1	yes	up	peroxin 2, isoform CRA_b [Rattus norvegicus]	RecName: Full=PEX5-related protein; AltName: Full=PEX5-like protein; AltName: Full=Peroxin-5-related protein; AltName: Full=TPR-containing Rab8b-interacting protein;	PEX5-related protein (Peroxin-5-related protein)(Pex5Rp)(PEX5-like protein)(TPR-containing R [...]	PEX5, PXR1	PF13181.3|TPR_8|Tetratricopeptide repeat|m.226528:336-369;PF13181.3|TPR_8|Tetratricopeptide repeat|m.226528:485-515;PF13181.3|TPR_8|Tetratricopeptide repeat|m.226528:519-550;PF13432.3|TPR_16|Tetratricopeptide repeat|m.226528:463-516
ENSRNOG00000015004	0	0.29	1.98	0.0128	1	yes	up	PREDICTED: fibrinogen silencer-binding protein [Rattus norvegicus]	RecName: Full=Fibrinogen silencer-binding protein [Rattus norvegicus]	annotation not avaliable	_	PF13873.3|Myb_DNA-bind_5|Myb/SANT-like DNA-binding domain|m.326098:6-85
ENSRNOG00000018384	0.23	0.04	-1.25	0.013	1	yes	down	rCG47941, isoform CRA_a [Rattus norvegicus]	RecName: Full=Disintegrin and metalloproteinase domain-containing protein 12; Short=ADAM 12; AltName: Full=Meltrin-alpha; Flags: Precursor [Mus musculus]	a disintegrin and metallopeptidase domain 12 (meltrin alpha) Gene; Involved in skeletal musc [...]	ADAM12	PF01421.16|Reprolysin|Reprolysin (M12B) family zinc metalloprotease|m.40204:240-442;PF08516.9|ADAM_CR|ADAM cysteine-rich|m.40204:536-656;PF01562.16|Pep_M12B_propep|Reprolysin family propeptide|m.40204:92-187;PF13688.3|Reprolysin_5|Metallo-peptidase family M12|m.40204:240-411;PF00200.20|Disintegrin|Disintegrin|m.40204:459-530;PF13582.3|Reprolysin_3|Metallo-peptidase family M12B Reprolysin-like|m.4…
ENSRNOG00000007660	19.46	8.49	-1.19	0.013	1	yes	down	rCG62367, isoform CRA_b [Rattus norvegicus]	RecName: Full=Protein farnesyltransferase subunit beta; Short=FTase-beta; AltName: Full=CAAX farnesyltransferase subunit beta; AltName: Full=Ras proteins prenyltransfer	Protein farnesyltransferase subunit beta (FTase-beta)(EC 2.5.1.58)(CAAX farnesyltransferase [...]	FNTB	PF00432.18|Prenyltrans|Prenyltransferase and squalene oxidase repeat|m.364141:141-179;PF00432.18|Prenyltrans|Prenyltransferase and squalene oxidase repeat|m.364141:187-228;PF00432.18|Prenyltrans|Prenyltransferase and squalene oxidase repeat|m.364141:240-277;PF00432.18|Prenyltrans|Prenyltransferase and squalene oxidase repeat|m.364141:284-326;PF00432.18|Prenyltrans|Prenyltransferase and squalene o…
ENSRNOG00000004440	0.16	0.45	1.1	0.0131	1	yes	up	fidgetin-like protein 1 [Rattus PREDICTED: fidgetin-like protein 1 isoform X1 [Rattus norvegicus]	RecName: Full=Fidgetin-like protein 1 [Rattus norvegicus]	Fidgetin-like protein 1 (EC 3.6.4.-); May regulate osteoblast proliferation and differentiat [...]	_	PF00004.26|AAA|ATPase family associated with various cellular activities (AAA)|m.151273:440-569;PF09336.7|Vps4_C|Vps4 C terminal oligomerisation domain|m.151273:640-674;PF05496.9|RuvB_N|Holliday junction DNA helicase ruvB N-terminus|m.151273:440-562
ENSRNOG00000004666	13.96	5.73	-1.27	0.0132	1	yes	down	PREDICTED: proline rich 5 like isoform X1 [Mus musculus]	RecName: Full=Proline-rich protein 5-like; AltName: Full=Protein observed with Rictor-2; Short=Protor-2	Protor-2 (Protein observed with Rictor-2); May be part of the TORC2 complex which plays a cr [...]	_	PF08539.8|HbrB|HbrB-like|m.278679:49-149
ENSRNOG00000014909	0.16	0.02	-1.18	0.0132	1	yes	down	PREDICTED: SH2 domain-containing protein 5 isoform X1 [Rattus norvegicus]	RecName: Full=SH2 domain-containing protein 5 [Homo sapiens]	SH2 domain containing 5 Gene	_	_
ENSRNOG00000001349	3.32	6.84	1.02	0.0136	1	yes	up	DNA replication licensing factor MCM7 [Rattus norvegicus]	RecName: Full=DNA replication licensing factor MCM7; AltName: Full=CDC47 homolog [Mus musculus]	minichromosome maintenance complex component 7	MCM7, CDC47	PF00493.20|MCM|MCM2/3/5 family|m.112220:388-706;PF14551.3|MCM_N|MCM N-terminal domain|m.112220:76-231;PF01078.18|Mg_chelatase|Magnesium chelatase, subunit ChlI|m.112220:490-558;PF07728.11|AAA_5|AAA domain (dynein-related subfamily)|m.112220:442-581
ENSRNOG00000053891	4.08	10.95	1.4	0.0136	1	yes	up	PHD finger protein 11 [Rattus PHF11_RAT RecName: Full=PHD finger protein 11 PHD finger protein 11 [Rattu	RecName: Full=PHD finger protein 11	PHD finger protein 11 ; Positive regulator of Th1-type cytokine gene expression (By similarity)	SETDB2	PF13771.3|zf-HC5HC2H|PHD-like zinc-binding domain|m.160625:3-87;PF13832.3|zf-HC5HC2H_2|PHD-zinc-finger like domain|m.160625:23-85
ENSRNOG00000015773	1.54	3.62	1.18	0.0136	1	yes	up	interleukin-21 receptor precursor [Rattus norvegicus]	RecName: Full=Interleukin-21 receptor; Short=IL-21 receptor; Short=IL-21R; AltName: Full=Novel interleukin receptor; AltName: CD_antigen=CD360; Flags: Precursor [H	interleukin 21 receptor	IL21R	_
ENSRNOG00000032626	10.27	2.19	-2.18	0.0139	1	yes	down	stromelysin-1 preproprotein [Rattus norvegicus]	RecName: Full=Stromelysin-1; Short=SL-1; AltName: Full=Matrix metalloproteinase-3; Short=MMP-3; AltName: Full=PTR1 protein; AltName: Full=Transin-1; Flags: Precursor [R	Stromelysin-1 Precursor (SL-1)(EC 3.4.24.17)(Matrix metalloproteinase-3)(MMP-3)(Transin-1)(P [...]	MMP3	PF00413.21|Peptidase_M10|Matrixin|m.402351:107-260;PF00045.16|Hemopexin|Hemopexin|m.402351:292-334;PF00045.16|Hemopexin|Hemopexin|m.402351:337-378;PF00045.16|Hemopexin|Hemopexin|m.402351:384-430;PF00045.16|Hemopexin|Hemopexin|m.402351:433-473
ENSRNOG00000008369	2.47	6.08	1.27	0.0139	1	yes	up	GTPase IMAP family member 4 [Rattus GTPase, IMAP family member 4 [Rattus norvegicus]	RecName: Full=GTPase IMAP family member 4; AltName: Full=Immunity-associated nucleotide 1 protein; Short=IAN-1; AltName: Full=Immunity-associated protein 4 [Rattus n	GTPase IMAP family member 4 (Immunity-associated protein 4)(Immunity-associated nucleotide 1 [...]	_	PF04548.13|AIG1|AIG1 family|m.306278:31-234;PF01926.20|MMR_HSR1|50S ribosome-binding GTPase|m.306278:32-153
ENSRNOG00000049028	10.15	3.37	-1.56	0.0139	1	yes	down	PREDICTED: C5a anaphylatoxin chemotactic receptor 2 isoform X2 [Rattus norvegicus]	RecName: Full=C5a anaphylatoxin chemotactic receptor 2; AltName: Full=Complement component 5a receptor 2; AltName: Full=G-protein coupled receptor 77 [Rattus norvegi	G protein-coupled receptor 77 Gene; Receptor for the chemotactic and inflammatory peptide an [...]	GPR77	PF00001.18|7tm_1|7 transmembrane receptor (rhodopsin family)|m.11628:100-275;PF00001.18|7tm_1|7 transmembrane receptor (rhodopsin family)|m.11628:283-338
ENSRNOG00000030431	0.06	0.52	1.93	0.0142	1	yes	up	RT1 class II, locus Db2 precursor [Rattus norvegicus]	RecName: Full=DLA class II histocompatibility antigen, DR-1 beta chain; Flags: Precursor	_	MHC2	_
ENSRNOG00000023465	4.22	1.09	-1.86	0.0143	1	yes	down	protein DEPP [Rattus norvegicus]	RecName: Full=Protein DEPP	Protein DEPP	_	PF15343.3|DEPP|Decidual protein induced by progesterone family|m.316104:25-205
ENSRNOG00000001425	1.09	0.46	-1.1	0.0149	1	yes	down	SH2B adaptor protein 2, isoform CRA_c [Mus musculus]	RecName: Full=SH2B adapter protein 2; AltName: Full=Adapter protein with pleckstrin homology and Src homology 2 domains; AltName: Full=SH2 and PH domain-containing a	SH2B adapter protein 2 (SH2 and PH domain-containing adapter protein APS)(Adapter protein wi [...]	APS, SH2B2	PF08916.8|Phe_ZIP|Phenylalanine zipper|m.113871:17-73;PF00169.26|PH|PH domain|m.113871:205-298;PF00017.21|SH2|SH2 domain|m.113871:409-486
ENSRNOG00000026053	0.51	0.11	-1.53	0.0149	1	yes	down	PREDICTED: gremlin-1 isoform X1 [Mus musculus]	RecName: Full=Gremlin-1; AltName: Full=Cysteine knot superfamily 1, BMP antagonist 1; AltName: Full=Down-regulated in Mos-transformed cells protein; Flags: Precursor	Gremlin-1 Precursor (Cysteine knot superfamily 1, BMP antagonist 1)(Down-regulated in Mos-tr [...]	_	PF03045.12|DAN|DAN domain|m.280818:72-180
ENSRNOG00000003198	1.6	0.38	-1.81	0.0153	1	yes	down	RIKEN cDNA 2900011O08, isoform CRA_a [Mus musculus]	RecName: Full=Uncharacterized protein C16orf45 homolog	RIKEN cDNA 2900011O08 gene Gene	_	PF12130.5|DUF3585|Protein of unknown function (DUF3585)|m.59226:51-146
ENSRNOG00000004606	0.24	0.05	-1.16	0.0155	1	yes	down	myeloid ecotropic viral integration site 1, isoform CRA_c [Mus musculus]	RecName: Full=Homeobox protein Meis1; AltName: Full=Myeloid ecotropic viral integration site 1 [Mus musculus]	Meis homeobox 1	MEIS1	PF16493.2|Meis_PKNOX_N|N-terminal of Homeobox Meis and PKNOX1|m.151799:173-256;PF05920.8|Homeobox_KN|Homeobox KN domain|m.151799:355-394;PF00046.26|Homeobox|Homeobox domain|m.151799:340-394
ENSRNOG00000014288	2.62	1.17	-1.1	0.0155	1	yes	down	fibronectin precursor [Rattus fibronectin 1, isoform CRA_a [Rattus norvegicus]	RecName: Full=Fibronectin; Short=FN; Contains: RecName: Full=Anastellin; Flags: Precursor [Rattus norvegicus]	Fibronectin Precursor (FN) [Contains Anastellin]; Fibronectins bind cell surfaces and variou [...]	FN1	PF00041.18|fn3|Fibronectin type III domain|m.439400:685-757;PF00041.18|fn3|Fibronectin type III domain|m.439400:795-866;PF00041.18|fn3|Fibronectin type III domain|m.439400:880-956;PF00041.18|fn3|Fibronectin type III domain|m.439400:976-1053;PF00041.18|fn3|Fibronectin type III domain|m.439400:1066-1144;PF00041.18|fn3|Fibronectin type III domain|m.439400:1164-1227;PF00041.18|fn3|Fibronectin type II…
ENSRNOG00000051307	0.06	0.51	1.95	0.0156	1	yes	up	membrane primary amine oxidase [Rattus norvegicus]	RecName: Full=Membrane primary amine oxidase; AltName: Full=Copper amine oxidase; AltName: Full=Semicarbazide-sensitive amine oxidase; Short=SSAO; AltName: Full=VP97;	amine oxidase, copper containing 3 Gene; Cell adhesion protein that participates in lymphocy [...]	AOC3, AOC2, tynA	PF01179.17|Cu_amine_oxid|Copper amine oxidase, enzyme domain|m.86707:316-720;PF02728.13|Cu_amine_oxidN3|Copper amine oxidase, N3 domain|m.86707:169-269;PF02727.13|Cu_amine_oxidN2|Copper amine oxidase, N2 domain|m.86707:66-152
ENSRNOG00000051339	0	0.35	2.16	0.0157	1	yes	up	mCG1045525 [Mus musculus]	_	_	_	_
ENSRNOG00000006778	3.38	1.14	-1.49	0.0159	1	yes	down	matrix metalloproteinase-19 precursor [Rattus norvegicus]	RecName: Full=Matrix metalloproteinase-19; Short=MMP-19; AltName: Full=Matrix metalloproteinase RASI; Flags: Precursor [Mus musculus]	matrix metallopeptidase 19	MMP19, MMP18	PF00413.21|Peptidase_M10|Matrixin|m.373966:133-286;PF00045.16|Hemopexin|Hemopexin|m.373966:366-402;PF00045.16|Hemopexin|Hemopexin|m.373966:409-455;PF00045.16|Hemopexin|Hemopexin|m.373966:459-497;PF01471.15|PG_binding_1|Putative peptidoglycan binding domain|m.373966:56-110
ENSRNOG00000033844	1.83	4.75	1.33	0.0159	1	yes	up	PREDICTED: protein BEX1 [Rattus norvegicus]	RecName: Full=Protein BEX1; AltName: Full=Brain-expressed X-linked protein 1 homolog; AltName: Full=EG2RVC [Rattus norvegicus]	Protein BEX1 (Brain-expressed X-linked protein 1 homolog)(EG2RVC); Signaling adapter molecul [...]	_	PF04538.9|BEX|Brain expressed X-linked like family|m.23892:12-124
ENSRNOG00000023686	1.66	0.4	-1.81	0.016	1	yes	down	PREDICTED: uroplakin-3b isoform X2 [Rattus norvegicus]	RecName: Full=Uroplakin-3b; Short=UP3b; AltName: Full=Uroplakin IIIb; Short=UPIIIb; AltName: Full=p35; Flags: Precursor [Mus musculus]	uroplakin 3B	_	_
ENSRNOG00000017749	5.17	12.23	1.23	0.016	1	yes	up	protein NKG7 [Rattus norvegicus]	RecName: Full=Protein NKG7; AltName: Full=Natural killer cell protein 7 [Mus musculus]	natural killer cell group 7 sequence	_	PF00822.17|PMP22_Claudin|PMP-22/EMP/MP20/Claudin family|m.19680:12-149
ENSRNOG00000046313	3.87	1.55	-1.27	0.0161	1	yes	down	brain acid soluble protein 1 [Rattus norvegicus]	RecName: Full=Brain acid soluble protein 1; AltName: Full=22 kDa neuronal tissue-enriched acidic protein; AltName: Full=Neuronal axonal membrane protein NAP-22	Brain acid soluble protein 1 (Neuronal axonal membrane protein NAP-22)(22 kDa neuronal tissu [...]	BASP1	PF05466.9|BASP1|Brain acid soluble protein 1 (BASP1 protein)|m.223411:2-219
ENSRNOG00000033215	16.58	4.5	-1.86	0.0163	1	yes	down	rCG60985, isoform CRA_b [Rattus norvegicus]	RecName: Full=Rano class II histocompatibility antigen, D-1 beta chain; AltName: Full=RT1 class II histocompatibility antigen, D-1 beta chain; Flags: Precursor	_	MHC2	PF07654.12|C1-set|Immunoglobulin C1-set domain|m.250666:28-111;PF00047.22|ig|Immunoglobulin domain|m.250666:46-116
ENSRNOG00000007483	0.76	1.65	1.02	0.0163	1	yes	up	cyclin-F [Rattus norvegicus]	RecName: Full=Cyclin-F [Rattus norvegicus]	cyclin F	CCNF, FBXO1	PF00134.20|Cyclin_N|Cyclin, N-terminal domain|m.61791:285-405;PF02984.16|Cyclin_C|Cyclin, C-terminal domain|m.61791:426-527;PF00646.30|F-box|F-box domain|m.61791:31-68
ENSRNOG00000005690	0.87	0.21	-1.66	0.0164	1	yes	down	LIM and cysteine-rich domains protein 1 [Rattus norvegicus]	RecName: Full=LIM and cysteine-rich domains protein 1 [Mus musculus]	LIM and cysteine-rich domains 1	_	PF06297.11|PET|PET Domain|m.314653:117-200;PF00412.19|LIM|LIM domain|m.314653:262-302;PF00412.19|LIM|LIM domain|m.314653:308-361
ENSRNOG00000017311	0.07	0.29	1.2	0.0164	1	yes	up	NADP-dependent malic enzyme, mitochondrial [Rattus norvegicus]	RecName: Full=NADP-dependent malic enzyme, mitochondrial; Short=NADP-ME; AltName: Full=Malic enzyme 3; Flags: Precursor [Mus musculus]	malic enzyme 3, NADP(+)-dependent, mitochondrial Gene	E1.1.1.40, maeB	PF03949.12|Malic_M|Malic enzyme, NAD binding domain|m.28411:305-527;PF00390.16|malic|Malic enzyme, N-terminal domain|m.28411:114-295
ENSRNOG00000033815	1.71	4.25	1.26	0.0164	1	yes	up	Tcrb protein [Rattus norvegicus]	RecName: Full=Viral T-cell receptor beta chain-like T17T-22; Flags: Precursor	Putative uncharacterized protein	TRBV	PF07654.12|C1-set|Immunoglobulin C1-set domain|m.304920:121-211;PF07686.14|V-set|Immunoglobulin V-set domain|m.304920:7-112
ENSRNOG00000001692	0.43	1.08	1.15	0.0173	1	yes	up	chromatin assembly factor 1 subunit B [Rattus norvegicus]	RecName: Full=Chromatin assembly factor 1 subunit B; Short=CAF-1 subunit B; AltName: Full=Chromatin assembly factor I p60 subunit; Short=CAF-I 60 kDa subunit; Shor	chromatin assembly factor 1, subunit B (p60)	CHAF1B	PF15512.3|CAF-1_p60_C|Chromatin assembly factor complex 1 subunit p60, C-terminal|m.97256:388-559;PF00400.29|WD40|WD domain, G-beta repeat|m.97256:64-94;PF00400.29|WD40|WD domain, G-beta repeat|m.97256:120-157;PF00400.29|WD40|WD domain, G-beta repeat|m.97256:161-198;PF12894.4|ANAPC4_WD40|Anaphase-promoting complex subunit 4 WD40 domain|m.97256:109-170
ENSRNOG00000001001	0.13	3.02	3.73	0.0173	1	yes	up	resistin precursor [Rattus AF378366_1 resistin [Rattus resistin [Rattus norvegicus]	RecName: Full=Resistin; AltName: Full=Adipose tissue-specific secretory factor; Short=ADSF; AltName: Full=Adipose-specific cysteine-rich secreted protein A12-alpha;	resistin	RETN	PF06954.8|Resistin|Resistin|m.107317:25-110
ENSRNOG00000011718	0.36	0.11	-1.12	0.0177	1	yes	down	complement component 1, r subcomponent-like [Rattus norvegicus]	RecName: Full=Complement C1r subcomponent-like protein; Short=C1r-LP; Short=C1r-like protein; Flags: Precursor [Rattus norvegicus]	Complement C1r subcomponent-like protein Precursor (C1r-like protein)(C1r-LP)(EC 3.4.21.-); [...]	_	PF00089.23|Trypsin|Trypsin|m.318454:243-475;PF00431.17|CUB|CUB domain|m.318454:52-150
ENSRNOG00000018445	0.55	1.88	1.62	0.0179	1	yes	up	angiotensinogen precursor [Rattus PREDICTED: angiotensinogen isoform X1 [Rattus norvegicus]	RecName: Full=Angiotensinogen; AltName: Full=Serpin A8; Contains: RecName: Full=Angiotensin-1; AltName: Full=Angiotensin 1-10; AltName: Full=Angiotensin I; Short=Ang I;	Angiotensinogen Precursor (Serpin A8) [Contains Angiotensin-1(Angiotensin I)(Ang I);Angioten [...]	AGT	PF00079.17|Serpin|Serpin (serine protease inhibitor)|m.215562:102-473
ENSRNOG00000013005	1.62	3.34	1	0.018	1	yes	up	replication protein A 32 kDa subunit [Rattus norvegicus]	RecName: Full=Replication protein A 32 kDa subunit; Short=RP-A p32; AltName: Full=Replication factor A protein 2; Short=RF-A protein 2 [Rattus norvegicus]	Replication protein A 32 kDa subunit (RP-A p32)(Replication factor A protein 2)(RF-A protein [...]	RFA2, RPA2	PF08784.8|RPA_C|Replication protein A C terminal|m.343919:166-262
ENSRNOG00000008855	21.55	10.35	-1.05	0.018	1	yes	down	gap junction membrane channel protein beta 2, isoform CRA_b [Mus musculus]	RecName: Full=Gap junction beta-2 protein; AltName: Full=Connexin-26; Short=Cx26 [Rattus norvegicus]	Gap junction beta-2 protein (Connexin-26)(Cx26); One gap junction consists of a cluster of c [...]	GJB2, CX26	PF00029.16|Connexin|Connexin|m.160276:2-214
ENSRNOG00000042825	5.24	2.43	-1.08	0.0181	1	yes	down	Cd300 molecule-like family member E precursor [Rattus norvegicus]	RecName: Full=CMRF35-like molecule 3; Short=CLM-3; AltName: Full=CD300 antigen like family member H; Flags: Precursor [Mus musculus]	CMRF-35-like molecule 3 Gene	_	PF07686.14|V-set|Immunoglobulin V-set domain|m.90847:35-123
ENSRNOG00000011205	27	7.68	-1.8	0.0182	1	yes	down	C-C motif chemokine 3, partial [Mus musculus]	RecName: Full=C-C motif chemokine 3; AltName: Full=Macrophage inflammatory protein 1-alpha; Short=MIP-1-alpha; AltName: Full=Small-inducible cytokine A3; Flags: Precur	C-C motif chemokine 3 Precursor (Small-inducible cytokine A3)(Macrophage inflammatory protei [...]	CCL3	PF00048.17|IL8|Small cytokines (intecrine/chemokine), interleukin-8 like|m.80016:56-111
ENSRNOG00000055247	1.96	4.47	1.15	0.0184	1	yes	up	PREDICTED: eukaryotic translation initiation factor 3 subunit E isoform 1 [Papio anubis]	RecName: Full=Eukaryotic translation initiation factor 3 subunit E; Short=eIF3e; AltName: Full=Eukaryotic translation initiation factor 3 subunit 6; AltName: Full=	eukaryotic translation initiation factor 3, subunit E	EIF3E, INT6	PF09440.7|eIF3_N|eIF3 subunit 6 N terminal domain|m.8966:5-138;PF01399.24|PCI|PCI domain|m.8966:291-394
ENSRNOG00000015518	0.47	2.09	1.95	0.0189	1	yes	up	retinol-binding protein 4 isoform 1 [Mus musculus]	RecName: Full=Retinol-binding protein 4; AltName: Full=Plasma retinol-binding protein; Short=PRBP; Short=RBP; Flags: Precursor [Rattus norvegicus]	Retinol-binding protein 4 Precursor (Plasma retinol-binding protein)(PRBP)(RBP); Delivers re [...]	RBP4	PF00061.20|Lipocalin|Lipocalin / cytosolic fatty-acid binding protein family|m.53093:66-198;PF08212.9|Lipocalin_2|Lipocalin-like domain|m.53093:61-198
ENSRNOG00000053691	4.03	1.75	-1.16	0.019	1	yes	down	laminin subunit alpha-5 precursor [Rattus norvegicus]	RecName: Full=Laminin subunit alpha-5; AltName: Full=Laminin-10 subunit alpha; AltName: Full=Laminin-11 subunit alpha; AltName: Full=Laminin-15 subunit alpha; Fla	Laminin chain Fragment	LAMA3_5	PF00053.21|Laminin_EGF|Laminin EGF domain|m.295511:309-362;PF00053.21|Laminin_EGF|Laminin EGF domain|m.295511:368-435;PF00053.21|Laminin_EGF|Laminin EGF domain|m.295511:438-479;PF00053.21|Laminin_EGF|Laminin EGF domain|m.295511:504-546;PF00053.21|Laminin_EGF|Laminin EGF domain|m.295511:551-592;PF00053.21|Laminin_EGF|Laminin EGF domain|m.295511:597-638;PF00053.21|Laminin_EGF|Laminin EGF domain|m.2…
ENSRNOG00000052406	0.52	1.15	1.01	0.0193	1	yes	up	PREDICTED: zinc finger protein 883-like isoform X1 [Rattus norvegicus]	RecName: Full=Zinc finger protein 726 [Homo sapiens]	zinc finger protein 677 Gene	KRAB	PF00096.23|zf-C2H2|Zinc finger, C2H2 type|m.7644:185-207;PF00096.23|zf-C2H2|Zinc finger, C2H2 type|m.7644:213-235;PF00096.23|zf-C2H2|Zinc finger, C2H2 type|m.7644:241-263;PF00096.23|zf-C2H2|Zinc finger, C2H2 type|m.7644:269-291;PF00096.23|zf-C2H2|Zinc finger, C2H2 type|m.7644:297-319;PF00096.23|zf-C2H2|Zinc finger, C2H2 type|m.7644:325-347;PF00096.23|zf-C2H2|Zinc finger, C2H2 type|m.7644:409-431;…
ENSRNOG00000013727	0.82	1.8	1.05	0.0195	1	yes	up	PREDICTED: kinetochore protein NDC80 homolog isoform X1 [Rattus norvegicus]	RecName: Full=Kinetochore protein NDC80 homolog; AltName: Full=Kinetochore protein Hec1; AltName: Full=Kinetochore-associated protein 2 [Mus musculus]	NDC80 homolog, kinetochore complex component	NDC80, HEC1, TID3	PF03801.10|Ndc80_HEC|HEC/Ndc80p family|m.446898:60-204
ENSRNOG00000017850	7.27	15.4	1.07	0.0201	1	yes	up	dCTP pyrophosphatase 1 [Rattus DCTP1_RAT RecName: Full=dCTP pyrophosphatase 1; AltName: Full=Deoxycytidine-triphosphatase 1; Short=dCT	RecName: Full=dCTP pyrophosphatase 1; AltName: Full=Deoxycytidine-triphosphatase 1; Short=dCTPase 1; AltName: Full=RS21-C6; AltName: Full=XTP3-transactivated gene A	dCTP pyrophosphatase 1 (EC 3.6.1.12)(Deoxycytidine-triphosphatase 1)(dCTPase 1)(XTP3-transac [...]	DCTPP1	PF12643.4|MazG-like|MazG-like family|m.38094:80-161;PF03819.14|MazG|MazG nucleotide pyrophosphohydrolase domain|m.38094:70-147
ENSRNOG00000060179	0.21	0.74	1.44	0.0202	1	yes	up	Glypican 3 [Rattus norvegicus]	RecName: Full=Glypican-3; AltName: Full=Intestinal protein OCI-5; Flags: Precursor	Glypican-3 Precursor (Intestinal protein OCI-5); Cell surface proteoglycan that bears hepara [...]	GPC3	PF01153.16|Glypican|Glypican|m.464601:2-486
ENSRNOG00000017945	1.25	0.11	-2.7	0.0202	1	yes	down	PREDICTED: uncharacterized protein Serf1, partial [Rattus norvegicus]	RecName: Full=Small EDRK-rich factor 1; AltName: Full=Protein 4F5; Short=m4F5 [Mus musculus]	small EDRK-rich factor 1	_	PF04419.11|4F5|4F5 protein family|m.219291:29-65
ENSRNOG00000021555	0.66	1.53	1.1	0.0204	1	yes	up	protein Mis18-alpha [Rattus MS18A_RAT RecName: Full=Protein Mis18-alpha [Rattus norvegicus]	RecName: Full=Protein Mis18-alpha [Rattus norvegicus]	Protein Mis18-alpha ; Required for recruitment of CENPA to centromeres and normal chromosome [...]	MIS18, FASP1	PF03226.11|Yippee-Mis18|Yippee zinc-binding/DNA-binding /Mis18, centromere assembly|m.96340:95-199
ENSRNOG00000054962	1.63	0.59	-1.33	0.0206	1	yes	down	D-amino-acid oxidase [Rattus OXDA_RAT RecName: Full=D-amino-acid oxidase; Short=DAAO; Short=DAMOX; Short=DAO [Rattus norvegicus]	RecName: Full=D-amino-acid oxidase; Short=DAAO; Short=DAMOX; Short=DAO [Rattus norvegicus]	D-amino-acid oxidase (DAMOX)(DAAO)(DAO)(EC 1.4.3.3); Regulates the level of the neuromodulat [...]	DAO, aao	PF01266.21|DAO|FAD dependent oxidoreductase|m.120609:3-328
ENSRNOG00000036645	4.29	0	-5.46	0.0206	1	yes	down	PREDICTED: interferon-induced transmembrane protein 2 isoform X2 [Rattus norvegicus]	RecName: Full=Interferon-induced transmembrane protein 2; AltName: Full=Dispanin subfamily A member 2c; Short=DSPA2c; AltName: Full=Interferon-inducible protein 1-	interferon induced transmembrane protein 6	IFITM	PF04505.9|CD225|Interferon-induced transmembrane protein|m.41438:25-91
ENSRNOG00000014218	0.07	0.26	1.06	0.0206	1	yes	up	transmembrane protein 25, isoform CRA_b [Mus musculus]	RecName: Full=Transmembrane protein 25; Flags: Precursor [Mus musculus]	transmembrane protein 25	_	PF08205.9|C2-set_2|CD80-like C2-set immunoglobulin domain|m.409568:30-116
ENSRNOG00000014556	0.72	0.24	-1.25	0.0207	1	yes	down	cadherin 20 [Rattus norvegicus]	RecName: Full=Cadherin-20; Flags: Precursor	Cadherin-20 Precursor ; Cadherins are calcium dependent cell adhesion proteins. They prefere [...]	CDH20	PF00028.14|Cadherin|Cadherin domain|m.122132:68-156;PF00028.14|Cadherin|Cadherin domain|m.122132:170-264;PF00028.14|Cadherin|Cadherin domain|m.122132:279-380;PF00028.14|Cadherin|Cadherin domain|m.122132:394-485;PF00028.14|Cadherin|Cadherin domain|m.122132:498-595;PF01049.14|Cadherin_C|Cadherin cytoplasmic region|m.122132:643-793
ENSRNOG00000031475	1.37	0.58	-1.12	0.0207	1	yes	down	collagen, type XVI, alpha 1 precursor [Rattus norvegicus]	RecName: Full=Collagen alpha-1(XVI) chain; Flags: Precursor [Homo sapiens]	collagen, type XVI, alpha 1	_	PF01391.15|Collagen|Collagen triple helix repeat (20 copies)|m.343088:375-423;PF01391.15|Collagen|Collagen triple helix repeat (20 copies)|m.343088:586-640;PF01391.15|Collagen|Collagen triple helix repeat (20 copies)|m.343088:1025-1080;PF01391.15|Collagen|Collagen triple helix repeat (20 copies)|m.343088:1077-1135;PF01391.15|Collagen|Collagen triple helix repeat (20 copies)|m.343088:1486-1538
ENSRNOG00000060408	0	3.69	5.24	0.0208	1	yes	up	anti-poly(dC) monoclonal antibody kappa light chain [Mus musculus]	RecName: Full=Ig kappa chain V-V region MOPC 41; Flags: Precursor	annotation not avaliable	_	PF07686.14|V-set|Immunoglobulin V-set domain|m.269380:10-94;PF13927.3|Ig_3|Immunoglobulin domain|m.269380:8-93
ENSRNOG00000061367	11.87	5.32	-1.14	0.0211	1	yes	down	copper-transporting ATPase 1 [Rattus norvegicus]	RecName: Full=Copper-transporting ATPase 1; AltName: Full=Copper pump 1; AltName: Full=Menkes disease-associated protein homolog [Rattus norvegicus]	ATPase, Cu++ transporting, alpha polypeptide Gene; May supply copper to copper-requiring pro [...]	copA, ATP7	PF00403.23|HMA|Heavy-metal-associated domain|m.459094:11-72;PF00403.23|HMA|Heavy-metal-associated domain|m.459094:175-234;PF00403.23|HMA|Heavy-metal-associated domain|m.459094:280-337;PF00403.23|HMA|Heavy-metal-associated domain|m.459094:380-441;PF00403.23|HMA|Heavy-metal-associated domain|m.459094:484-543;PF00403.23|HMA|Heavy-metal-associated domain|m.459094:562-620;PF00702.23|Hydrolase|haloacid…
ENSRNOG00000049380	0.61	0.07	-2.06	0.0212	1	yes	down	PREDICTED: carbonyl reductase [NADPH]	RecName: Full=Carbonyl reductase [NADPH]	carbonyl reductase 2-like	CBR1	PF00106.22|adh_short|short chain dehydrogenase|m.97108:6-93;PF13561.3|adh_short_C2|Enoyl-(Acyl carrier protein) reductase|m.97108:11-95;PF08659.7|KR|KR domain|m.97108:7-92
ENSRNOG00000007291	0.81	1.83	1.09	0.0213	1	yes	up	telomeric repeat-binding factor 1 [Rattus norvegicus]	RecName: Full=Telomeric repeat-binding factor 1; AltName: Full=TTAGGG repeat-binding factor 1 [Mus musculus]	telomeric repeat binding factor (NIMA-interacting) 1	TERF1, TRF1	PF08558.7|TRF|Telomere repeat binding factor (TRF)|m.324013:64-255;PF00249.28|Myb_DNA-binding|Myb-like DNA-binding domain|m.324013:367-414
ENSRNOG00000015402	0.36	0.03	-1.82	0.0215	1	yes	down	guanylyl cyclase-activating protein 1 [Rattus norvegicus]	RecName: Full=Guanylyl cyclase-activating protein 1; Short=GCAP 1; AltName: Full=Guanylate cyclase activator 1A [Mus musculus]	guanylate cyclase activator 1a (retina) Gene; Stimulates guanylyl cyclase 1 (GC1) when free [...]	GUCA1	PF13499.3|EF-hand_7|EF-hand domain pair|m.430427:89-159;PF00036.29|EF-hand_1|EF hand|m.430427:56-81;PF00036.29|EF-hand_1|EF hand|m.430427:92-118;PF13405.3|EF-hand_6|EF-hand domain|m.430427:96-117;PF13833.3|EF-hand_8|EF-hand domain pair|m.430427:30-80;PF13833.3|EF-hand_8|EF-hand domain pair|m.430427:104-162;PF13202.3|EF-hand_5|EF hand|m.430427:57-76;PF13202.3|EF-hand_5|EF hand|m.430427:95-114;PF13…
ENSRNOG00000039680	0.25	0.63	1.06	0.0222	1	yes	up	G-protein coupled receptor 15 [Rattus norvegicus]	RecName: Full=G-protein coupled receptor 15 [Mus musculus]	G protein-coupled receptor 15	GPR15	PF00001.18|7tm_1|7 transmembrane receptor (rhodopsin family)|m.98452:50-302;PF10323.6|7TM_GPCR_Srv|Serpentine type 7TM GPCR chemoreceptor Srv|m.98452:111-316
ENSRNOG00000001959	8.45	20.2	1.25	0.0225	1	yes	up	interferon-induced GTP-binding protein Mx1 [Rattus norvegicus]	RecName: Full=Interferon-induced GTP-binding protein Mx1; AltName: Full=Myxoma resistance protein 1; AltName: Full=Myxovirus resistance protein 1 [Rattus norvegicus]	Interferon-induced GTP-binding protein Mx1 (Myxovirus resistance protein 1); May regulate th [...]	MX1	PF01031.17|Dynamin_M|Dynamin central region|m.97786:251-539;PF00350.20|Dynamin_N|Dynamin family|m.97786:64-239;PF02212.15|GED|Dynamin GTPase effector domain|m.97786:560-650
ENSRNOG00000060882	1.19	0.43	-1.28	0.0229	1	yes	down	_	_	_	_	_
ENSRNOG00000008146	0.03	0.23	1.33	0.0232	1	yes	up	TOX high mobility group box family member 2 [Rattus norvegicus]	RecName: Full=TOX high mobility group box family member 2; AltName: Full=Granulosa cell HMG box protein 1; Short=GCX-1	TOX high mobility group box family member 2 (Granulosa cell HMG box protein 1)(GCX-1); Putat [...]	_	PF00505.16|HMG_box|HMG (high mobility group) box|m.292223:257-325;PF09011.7|HMG_box_2|HMG-box domain|m.292223:254-319
ENSRNOG00000056219	0.91	0.38	-1.08	0.0233	1	yes	down	oxidized low-density lipoprotein receptor 1 [Rattus norvegicus]	RecName: Full=Oxidized low-density lipoprotein receptor 1; Short=Ox-LDL receptor 1; AltName: Full=Lectin-like oxidized LDL receptor 1; Short=LOX-1; Short=Lectin-like	Oxidized low-density lipoprotein receptor 1 (Ox-LDL receptor 1)(Lectin-type oxidized LDL rec [...]	OLR1	PF00059.18|Lectin_C|Lectin C-type domain|m.320466:258-360;PF05473.9|UL45|UL45 protein, carbohydrate-binding C-type lectin-like|m.320466:231-361
ENSRNOG00000057095	0.04	0.89	2.81	0.0234	1	yes	up	PREDICTED: homeobox protein Hox-A4 [Rattus norvegicus]	RecName: Full=Homeobox protein Hox-A4; AltName: Full=Homeobox protein Hox-1.4; AltName: Full=Homeobox protein MH-3 [Mus musculus]	Hox1.4 protein Fragment	HOX_4	PF00046.26|Homeobox|Homeobox domain|m.447536:181-237
ENSRNOG00000015557	0.31	0.08	-1.13	0.0241	1	yes	down	uromodulin, isoform CRA_b [Rattus norvegicus]	RecName: Full=Uromodulin; AltName: Full=Tamm-Horsfall urinary glycoprotein; Short=THP; Contains: RecName: Full=Uromodulin, secreted form; Flags: Precursor [Rattus norve	Uromodulin Precursor (Tamm-Horsfall urinary glycoprotein)(THP); Not known. May play a role i [...]	UMOD	PF00100.20|Zona_pellucida|Zona pellucida-like domain|m.35410:346-594;PF07645.12|EGF_CA|Calcium-binding EGF domain|m.35410:75-108;PF07645.12|EGF_CA|Calcium-binding EGF domain|m.35410:117-151;PF12947.4|EGF_3|EGF domain|m.35410:126-157;PF00008.24|EGF|EGF-like domain|m.35410:121-153
ENSRNOG00000013322	0.58	1.42	1.16	0.0242	1	yes	up	rCG36239 [Rattus norvegicus]	RecName: Full=DNA polymerase alpha catalytic subunit; AltName: Full=DNA polymerase alpha catalytic subunit p180	polymerase (DNA directed), alpha 1 Gene; Plays an essential role in the initiation of DNA re [...]	POLA1	PF00136.18|DNA_pol_B|DNA polymerase family B|m.454945:723-1182;PF03104.16|DNA_pol_B_exo1|DNA polymerase family B, exonuclease domain|m.454945:325-665;PF08996.7|zf-DNA_Pol|DNA Polymerase alpha zinc finger|m.454945:1221-1340;PF12254.5|DNA_pol_alpha_N|DNA polymerase alpha subunit p180 N terminal|m.454945:3-49
ENSRNOG00000052246	351	101.7	-1.79	0.0243	1	yes	down	apolipoprotein A-I [Rattus norvegicus]	RecName: Full=Apolipoprotein A-I; Short=Apo-AI; Short=ApoA-I; AltName: Full=Apolipoprotein A1; Contains: RecName: Full=Proapolipoprotein A-I; Short=ProapoA-I; Flags	_	APOA1	_
ENSRNOG00000023230	0.52	1.17	1.03	0.0246	1	yes	up	uncharacterized protein C14orf28 homolog [Rattus norvegicus]	RecName: Full=Uncharacterized protein C14orf28 homolog [Mus musculus]	hypothetical LOC314168	_	_
ENSRNOG00000037466	1.69	0.77	-1.04	0.0247	1	yes	down	leucine-rich colipase-like protein 1 precursor [Rattus norvegicus]	RecName: Full=Leucine-rich colipase-like protein 1; AltName: Full=Colipase-like protein 3; Flags: Precursor [Mus musculus]	rCG21611-like	_	PF15083.3|Colipase-like|Colipase-like|m.121639:38-82;PF15083.3|Colipase-like|Colipase-like|m.121639:69-157
ENSRNOG00000027799	0.29	0.09	-1.03	0.0251	1	yes	down	transmembrane inner ear expressed protein [Rattus norvegicus]	RecName: Full=Transmembrane inner ear expressed protein; Flags: Precursor [Mus musculus]	transmembrane inner ear	_	PF16038.2|TMIE|TMIE protein|m.424655:47-131
ENSRNOG00000022950	0.59	0	-2.79	0.0254	1	yes	down	developmental pluripotency-associated protein 3 [Rattus norvegicus]	RecName: Full=Developmental pluripotency-associated protein 3 [Rattus norvegicus]	Developmental pluripotency-associated protein 3 ; May play a role in maintaining cell plurip [...]	_	PF15549.3|PGC7_Stella|PGC7/Stella/Dppa3 domain|m.317952:1-149
ENSRNOG00000045679	325.99	99.98	-1.7	0.0258	1	yes	down	apolipoprotein A-I preproprotein [Rattus norvegicus]	RecName: Full=Apolipoprotein A-I; Short=Apo-AI; Short=ApoA-I; AltName: Full=Apolipoprotein A1; Contains: RecName: Full=Proapolipoprotein A-I; Short=ProapoA-I; Flags	apolipoprotein A-I Gene; Participates in the reverse transport of cholesterol from tissues t [...]	APOA1	PF01442.15|Apolipoprotein|Apolipoprotein A1/A4/E domain|m.410201:47-69;PF01442.15|Apolipoprotein|Apolipoprotein A1/A4/E domain|m.410201:83-268
ENSRNOG00000015086	0.05	0.44	1.86	0.0266	1	yes	up	PREDICTED: perilipin-1 isoform X1 [Rattus norvegicus]	RecName: Full=Perilipin-1; AltName: Full=Lipid droplet-associated protein [Rattus norvegicus]	Perilipin-1 (PERI)(Lipid droplet-associated protein); Modulator of adipocyte lipid metabolis [...]	PLIN	PF03036.13|Perilipin|Perilipin family|m.26274:15-399
ENSRNOG00000060478	2.57	0	-4.74	0.0274	1	yes	down	mCG5564 [Mus musculus]	RecName: Full=60S ribosomal protein L36 [Homo sapiens]	annotation not avaliable	RP-L36e, RPL36	PF01158.15|Ribosomal_L36e|Ribosomal protein L36e|m.345548:1-93
ENSRNOG00000030102	1.58	0.66	-1.14	0.0275	1	yes	down	ghrelin O-acyltransferase [Rattus norvegicus]	RecName: Full=Ghrelin O-acyltransferase; AltName: Full=Membrane-bound O-acyltransferase domain-containing protein 4	Ghrelin O-acyltransferase (EC 2.3.1.-)(Membrane-bound O-acyltransferase domain-containing pr [...]	_	PF03062.16|MBOAT|MBOAT, membrane-bound O-acyltransferase family|m.175711:155-371
ENSRNOG00000004554	8.74	3.31	-1.38	0.0278	1	yes	down	decorin precursor [Rattus PREDICTED: decorin isoform X1 [Rattus norvegicus]	RecName: Full=Decorin; AltName: Full=Bone proteoglycan II; AltName: Full=Dermatan sulfate proteoglycan-II; Short=DSPG; AltName: Full=PG-S2; AltName: Full=PG40; Flags: P	Decorin Precursor (Bone proteoglycan II)(Dermatan sulfate proteoglycan-II)(DSPG)(PG-S2)(PG40 [...]	DCN	PF13855.3|LRR_8|Leucine rich repeat|m.381007:79-136;PF13855.3|LRR_8|Leucine rich repeat|m.381007:146-207;PF13855.3|LRR_8|Leucine rich repeat|m.381007:217-276;PF13306.3|LRR_5|Leucine rich repeats (6 copies)|m.381007:86-167;PF01462.15|LRRNT|Leucine rich repeat N-terminal domain|m.381007:48-75
ENSRNOG00000001963	3.34	10.19	1.58	0.0286	1	yes	up	interferon-induced GTP-binding protein Mx2 [Rattus norvegicus]	RecName: Full=Interferon-induced GTP-binding protein Mx3; AltName: Full=Myxovirus resistance protein 3 [Rattus norvegicus]	Interferon-induced GTP-binding protein Mx3 (Myxovirus resistance protein 3); Does not show a [...]	MX1	PF01031.17|Dynamin_M|Dynamin central region|m.97860:258-544;PF00350.20|Dynamin_N|Dynamin family|m.97860:71-246;PF02212.15|GED|Dynamin GTPase effector domain|m.97860:568-657
ENSRNOG00000009705	4.07	8.39	1.03	0.0287	1	yes	up	PREDICTED: proto-oncogene tyrosine-protein kinase LCK isoform X2 [Rattus norvegicus]	RecName: Full=Proto-oncogene tyrosine-protein kinase LCK; AltName: Full=Lymphocyte cell-specific protein-tyrosine kinase; AltName: Full=p56-LCK	Proto-oncogene tyrosine-protein kinase LCK (EC 2.7.10.2)(Lymphocyte cell-specific protein-ty [...]	LCK	PF07714.14|Pkinase_Tyr|Protein tyrosine kinase|m.342887:256-504;PF00069.22|Pkinase|Protein kinase domain|m.342887:258-499;PF00017.21|SH2|SH2 domain|m.342887:138-220;PF00018.25|SH3_1|SH3 domain|m.342887:78-123;PF14604.3|SH3_9|Variant SH3 domain|m.342887:79-128;PF07653.14|SH3_2|Variant SH3 domain|m.342887:77-129
ENSRNOG00000013000	1.58	3.93	1.26	0.0293	1	yes	up	L-lactate dehydrogenase B chain [Rattus norvegicus]	RecName: Full=L-lactate dehydrogenase B chain; Short=LDH-B; AltName: Full=LDH heart subunit; Short=LDH-H [Rattus norvegicus]	L-lactate dehydrogenase B chain (LDH-B)(EC 1.1.1.27)(LDH heart subunit)(LDH-H)	LDH, ldh	PF00056.20|Ldh_1_N|lactate/malate dehydrogenase, NAD binding domain|m.322516:23-161;PF02866.15|Ldh_1_C|lactate/malate dehydrogenase, alpha/beta C-terminal domain|m.322516:165-330
ENSRNOG00000042787	0.38	0.04	-1.81	0.0296	1	yes	down	protein FAM229A [Rattus similar to RIKEN cDNA 1700025K23 (predicted), isoform CRA_a [Rattus norvegicus]	RecName: Full=Protein FAM229A [Mus musculus]	similar to RIKEN cDNA 1700025K23 (RGD1564163), mRNA	_	PF14982.3|UPF0731|UPF0731 family|m.342854:60-123
ENSRNOG00000004687	1.93	0.62	-1.5	0.0301	1	yes	down	thrombomodulin precursor [Rattus thrombomodulin [Rattus norvegicus]	RecName: Full=Thrombomodulin; Short=TM; AltName: Full=Fetomodulin; AltName: CD_antigen=CD141; Flags: Precursor [Mus musculus]	thrombomodulin	THBD, CD141	PF12662.4|cEGF|Complement Clr-like EGF-like|m.288128:355-377;PF09064.7|Tme5_EGF_like|Thrombomodulin like fifth domain, EGF-like|m.288128:456-489;PF00059.18|Lectin_C|Lectin C-type domain|m.288128:94-218;PF07645.12|EGF_CA|Calcium-binding EGF domain|m.288128:375-412;PF07645.12|EGF_CA|Calcium-binding EGF domain|m.288128:491-519
ENSRNOG00000020899	0	0.38	2.25	0.0304	1	yes	up	fibroblast growth factor 19 precursor [Rattus norvegicus]	RecName: Full=Fibroblast growth factor 15; Short=FGF-15; Flags: Precursor [Mus musculus]	fibroblast growth factor 15	FGF	PF00167.15|FGF|Fibroblast growth factor|m.43804:64-147
ENSRNOG00000027593	1.78	0	-4.24	0.0304	1	yes	down	NADH dehydrogenase [ubiquinone]	RecName: Full=NADH dehydrogenase [ubiquinone]	NADH dehydrogenase [ubiquinone] flavoprotein 3, mitochondrial Precursor (NADH-ubiquinone oxi [...]	NDUFV3	PF15880.2|NDUFV3|NADH dehydrogenase [ubiquinone] flavoprotein 3, mitochondrial|m.125874:67-101
ENSRNOG00000060614	1.06	0.36	-1.34	0.031	1	yes	down	peroxidasin homolog precursor [Rattus norvegicus]	RecName: Full=Peroxidasin homolog; Flags: Precursor [Mus musculus]	peroxidasin homolog (Drosophila) Gene	PXDN, VPO1	PF03098.12|An_peroxidase|Animal haem peroxidase|m.359199:738-1286;PF07679.13|I-set|Immunoglobulin I-set domain|m.359199:243-325;PF07679.13|I-set|Immunoglobulin I-set domain|m.359199:339-425;PF07679.13|I-set|Immunoglobulin I-set domain|m.359199:430-516;PF07679.13|I-set|Immunoglobulin I-set domain|m.359199:522-608;PF13927.3|Ig_3|Immunoglobulin domain|m.359199:242-318;PF13927.3|Ig_3|Immunoglobulin d…
ENSRNOG00000059338	6.31	19.35	1.6	0.0315	1	yes	up	rCG48637 [Rattus norvegicus]	RecName: Full=Putative lysozyme C-2; AltName: Full=1,4-beta-N-acetylmuramidase C; Flags: Precursor [Rattus norvegicus]	_	LYZ	_
ENSRNOG00000000768	506.49	1133.8	1.16	0.0318	1	yes	up	ubiquitin D [Rattus norvegicus]	RecName: Full=Ubiquitin D; AltName: Full=Diubiquitin; AltName: Full=Ubiquitin-like protein FAT10 [Rattus norvegicus]	von Hippel-Lindau tumor suppressor	UBD, FAT10	PF01847.13|VHL|von Hippel-Lindau disease tumour suppressor protein|m.247566:8-100;PF00240.20|ubiquitin|Ubiquitin family|m.247568:2-60
ENSRNOG00000014961	7.4	2.92	-1.31	0.0319	1	yes	down	podoplanin [Rattus norvegicus]	RecName: Full=Podoplanin; AltName: Full=E11 antigen epitope; AltName: Full=Glycoprotein 38; Short=Gp38; AltName: Full=OTS-8; AltName: Full=RTI140; AltName: Full=T1-alp	Podoplanin Precursor (Glycoprotein 38)(Gp38)(OTS-8)(E11 antigen epitope)(T1-alpha)(T1A)(Type [...]	PDPN	PF05808.8|Podoplanin|Podoplanin|m.348528:1-165
ENSRNOG00000028636	0.12	0.45	1.33	0.0325	1	yes	up	XK-related protein 5 [Rattus XK-related protein 5 [Rattus norvegicus]	RecName: Full=XK-related protein 5 [Mus musculus]	XK, Kell blood group complex subunit-related family, member 5	_	PF09815.6|XK-related|XK-related protein|m.178106:9-167
ENSRNOG00000020884	1.1	2.51	1.12	0.0328	1	yes	up	Cd6 protein [Rattus norvegicus]	RecName: Full=T-cell differentiation antigen CD6; AltName: CD_antigen=CD6; Flags: Precursor [Mus musculus]	CD6 antigen	CD6	PF00530.15|SRCR|Scavenger receptor cysteine-rich domain|m.48706:48-154;PF00530.15|SRCR|Scavenger receptor cysteine-rich domain|m.48706:163-259;PF00530.15|SRCR|Scavenger receptor cysteine-rich domain|m.48706:268-360
ENSRNOG00000042036	0.27	0.05	-1.34	0.033	1	yes	down	LRRGT00014 [Rattus norvegicus]	RecName: Full=LINE-1 retrotransposable element ORF2 protein; Short=ORF2p; AltName: Full=Long interspersed element-1; Short=L1; AltName: Full=Retrovirus-related Pol	LRRGT00014	_	PF03372.20|Exo_endo_phos|Endonuclease/Exonuclease/phosphatase family|m.189235:14-232
ENSRNOG00000022932	2	0.4	-2.06	0.0331	1	yes	down	serine hydrolase-like protein 2 [Rattus norvegicus]	RecName: Full=Serine hydrolase-like protein; Short=SHL [Mus musculus]	serine hydrolase-like 2	_	PF00561.17|Abhydrolase_1|alpha/beta hydrolase fold|m.394781:27-142;PF12697.4|Abhydrolase_6|Alpha/beta hydrolase family|m.394781:29-293;PF12146.5|Hydrolase_4|Serine aminopeptidase, S33|m.394781:29-169;PF12923.4|RRP7|Ribosomal RNA-processing protein 7 (RRP7)|m.394797:5-32
ENSRNOG00000015788	0.39	0.13	-1.13	0.0337	1	yes	down	adenosine receptor A3 [Rattus PREDICTED: adenosine receptor A3 isoform X1 [Rattus norvegicus]	RecName: Full=Adenosine receptor A3; AltName: Full=TGPCR1 [Rattus norvegicus]	Adenosine A3 receptor (TGPCR1); Receptor for adenosine. The activity of this receptor is med [...]	ADORA3	PF00001.18|7tm_1|7 transmembrane receptor (rhodopsin family)|m.240045:31-284;PF13853.3|7tm_4|Olfactory receptor|m.240045:24-294;PF10320.6|7TM_GPCR_Srsx|Serpentine type 7TM GPCR chemoreceptor Srsx|m.240045:28-295
ENSRNOG00000047706	65.39	22.54	-1.53	0.0338	1	yes	down	PREDICTED: LOW QUALITY PROTEIN: RT1 class I histocompatibility antigen, AA alpha chain-like isoform X2 [Rattus norvegicus]	RecName: Full=RT1 class I histocompatibility antigen, AA alpha chain; Flags: Precursor	RT1 class I, locus CE1 ; Involved in the presentation of foreign antigens to the immune syst [...]	MHC1	PF00129.15|MHC_I|Class I Histocompatibility antigen, domains alpha 1 and 2|m.250030:25-203;PF07654.12|C1-set|Immunoglobulin C1-set domain|m.250030:220-278
ENSRNOG00000034102	0.34	0.86	1.12	0.0339	1	yes	up	inactive serine/threonine-protein kinase PLK5 [Rattus norvegicus]	RecName: Full=Inactive serine/threonine-protein kinase PLK5; AltName: Full=Polo-like kinase 5; Short=PLK-5 [Mus musculus]	polo-like kinase 5	PLK5	PF00069.22|Pkinase|Protein kinase domain|m.376096:62-314;PF07714.14|Pkinase_Tyr|Protein tyrosine kinase|m.376096:65-310;PF00659.15|POLO_box|POLO box duplicated region|m.376096:458-516;PF14531.3|Kinase-like|Kinase-like|m.376096:174-263
ENSRNOG00000023030	1.06	2.4	1.11	0.0341	1	yes	up	T-cell surface protein tactile precursor [Rattus norvegicus]	RecName: Full=T-cell surface protein tactile; AltName: Full=Cell surface antigen CD96; AltName: Full=T cell-activated increased late expression protein; AltName: CD_a	T-cell surface protein tactile Precursor (T cell-activated increased late expression protein [...]	CD96	PF07686.14|V-set|Immunoglobulin V-set domain|m.99432:36-133;PF08205.9|C2-set_2|CD80-like C2-set immunoglobulin domain|m.99432:266-343
ENSRNOG00000028036	1.07	0.41	-1.21	0.0342	1	yes	down	A disintegrin and metalloproteinase with thrombospondin motifs 7 [Rattus norvegicus]	RecName: Full=A disintegrin and metalloproteinase with thrombospondin motifs 7; Short=ADAM-TS 7; Short=ADAM-TS7; Short=ADAMTS-7; AltName: Full=COMPase; Flags: Precur	A disintegrin and metalloproteinase with thrombospondin motifs 7 Precursor (ADAMTS-7)(ADAM-T [...]	ADAMTS7	PF01562.16|Pep_M12B_propep|Reprolysin family propeptide|m.418926:247-387;PF05986.11|ADAM_spacer1|ADAM-TS Spacer 1|m.418926:894-1004;PF00090.16|TSP_1|Thrombospondin type 1 domain|m.418926:737-787;PF00090.16|TSP_1|Thrombospondin type 1 domain|m.418926:1020-1072;PF00090.16|TSP_1|Thrombospondin type 1 domain|m.418926:1142-1187;PF00090.16|TSP_1|Thrombospondin type 1 domain|m.418926:1540-1585;PF00090.1…
ENSRNOG00000010888	0.33	0.07	-1.34	0.0345	1	yes	down	ankyrin repeat domain-containing protein 33B [Rattus norvegicus]	RecName: Full=Ankyrin repeat domain-containing protein 33B [Mus musculus]	ankyrin repeat domain 33B	_	PF12796.4|Ank_2|Ankyrin repeats (3 copies)|m.223822:142-216;PF13637.3|Ank_4|Ankyrin repeats (many copies)|m.223822:152-205;PF13637.3|Ank_4|Ankyrin repeats (many copies)|m.223822:188-237;PF13857.3|Ank_5|Ankyrin repeats (many copies)|m.223822:136-172;PF00023.27|Ank|Ankyrin repeat|m.223822:186-216
ENSRNOG00000059220	0.05	0.77	2.59	0.0346	1	yes	up	_	_	_	_	_
ENSRNOG00000004090	0.16	0.53	1.28	0.0347	1	yes	up	protein arginine N-methyltransferase 1, isoform CRA_c [Mus musculus]	RecName: Full=Protein arginine N-methyltransferase 1; AltName: Full=Histone-arginine N-methyltransferase PRMT1 [Rattus norvegicus]	protein arginine methyltransferase 1	PRMT1	PF13649.3|Methyltransf_25|Methyltransferase domain|m.151516:74-171;PF08241.9|Methyltransf_11|Methyltransferase domain|m.151516:75-174;PF06325.10|PrmA|Ribosomal protein L11 methyltransferase (PrmA)|m.151516:70-144;PF05185.13|PRMT5|PRMT5 arginine-N-methyltransferase|m.151516:60-313;PF05175.11|MTS|Methyltransferase small domain|m.151516:70-143;PF02475.13|Met_10|Met-10+ like-protein|m.151516:70-164
ENSRNOG00000006731	1.28	3.05	1.19	0.0348	1	yes	up	kinetochore protein Spc25 [Rattus norvegicus]	RecName: Full=Kinetochore protein Spc25	Kinetochore protein Spc25 ; Acts as a component of the essential kinetochore- associated NDC [...]	SPBC25, SPC25	PF08234.9|Spindle_Spc25|Chromosome segregation protein Spc25|m.272706:153-220
ENSRNOG00000019046	3.8	11.2	1.53	0.0356	1	yes	up	regenerating islet-derived protein 4 precursor [Rattus norvegicus]	RecName: Full=Regenerating islet-derived protein 4; Short=REG-4; Flags: Precursor	Regenerating islet-derived protein 4 Precursor ; May be involved in inflammatory and metapla [...]	_	PF00059.18|Lectin_C|Lectin C-type domain|m.238205:48-155
ENSRNOG00000018454	20.61	43.71	1.08	0.0358	1	yes	up	apolipoprotein E precursor [Rattus apolipoprotein E precursor [Rattus norvegicus]	RecName: Full=Apolipoprotein E; Short=Apo-E; Flags: Precursor [Rattus norvegicus]	Apolipoprotein E Precursor (Apo-E); Mediates the binding, internalization, and catabolism of [...]	APOE	PF01442.15|Apolipoprotein|Apolipoprotein A1/A4/E domain|m.13168:100-108;PF01442.15|Apolipoprotein|Apolipoprotein A1/A4/E domain|m.13168:120-331
ENSRNOG00000036826	1.51	0.37	-1.76	0.0361	1	yes	down	glycosylation dependent cell adhesion molecule 1, isoform CRA_a [Rattus norvegicus]	RecName: Full=Glycosylation-dependent cell adhesion molecule 1; Short=GlyCAM-1; AltName: Full=Endothelial ligand FOR L-selectin; AltName: Full=SGP50; AltName: Full=Sul	Glycosylation-dependent cell adhesion molecule 1 Precursor (GlyCAM-1)(Sulfated 50 kDa glycop [...]	GLYCAM1	PF05242.8|GLYCAM-1|Glycosylation-dependent cell adhesion molecule 1 (GlyCAM-1)|m.401712:21-146
ENSRNOG00000055711	0.36	0.84	1.04	0.0364	1	yes	up	rCG55983 [Rattus norvegicus]	_	_	_	_
ENSRNOG00000022614	0	2.1	4.46	0.0369	1	yes	up	PREDICTED: signal recognition particle 14 kDa protein-like isoform X1 [Rattus norvegicus]	RecName: Full=Signal recognition particle 14 kDa protein; Short=SRP14; Contains: RecName: Full=Signal recognition particle 14 kDa protein, N-terminally processed [Mu	signal recognition particle 14 Gene; Signal-recognition-particle assembly has a crucial role [...]	SRP14	PF02290.12|SRP14|Signal recognition particle 14kD protein|m.442605:4-94
ENSRNOG00000042950	1.27	0.39	-1.48	0.037	1	yes	down	sodium/glucose cotransporter 4 [Rattus norvegicus]	RecName: Full=Sodium/glucose cotransporter 4; Short=Na(+)/glucose cotransporter 4; Short=mSGLT4; AltName: Full=Solute carrier family 5 member 9 [Mus musculus]	solute carrier family 5 (sodium/glucose cotransporter), member 9 Gene; Involved in sodium-de [...]	SLC5A9, SGLT4	PF00474.14|SSF|Sodium:solute symporter family|m.337851:66-495
ENSRNOG00000056281	0	1.02	3.48	0.037	1	yes	up	Chain A, The Human Nucleosome Structure E Chain E, The Human Nucleosome Structure A Chain A, Crystal Structure Of Human Nucleosome	RecName: Full=Histone H3.1; AltName: Full=Histone H3/a; AltName: Full=Histone H3/b; AltName: Full=Histone H3/c; AltName: Full=Histone H3/d; AltName: Full=Histone H3/	annotation not avaliable	H3	PF00125.21|Histone|Core histone H2A/H2B/H3/H4|m.187523:1-132
ENSRNOG00000015421	0.2	0.54	1.06	0.0371	1	yes	up	long-chain fatty acid transport protein 3 precursor [Rattus norvegicus]	RecName: Full=Long-chain fatty acid transport protein 3; Short=FATP-3; Short=Fatty acid transport protein 3; AltName: Full=Solute carrier family 27 member 3 [Mus m	solute carrier family 27 (fatty acid transporter), member 3	SLC27A3, FATP3	PF00501.25|AMP-binding|AMP-binding enzyme|m.235379:198-583;PF13193.3|AMP-binding_C|AMP-binding enzyme C-terminal domain|m.235379:592-668
ENSRNOG00000056783	1.68	3.73	1.1	0.0374	1	yes	up	early activation antigen CD69 [Rattus norvegicus]	RecName: Full=Early activation antigen CD69; AltName: CD_antigen=CD69 [Mus musculus]	Cd69 molecule	CD69	PF00059.18|Lectin_C|Lectin C-type domain|m.320337:103-196
ENSRNOG00000061661	0.02	0.38	1.96	0.0376	1	yes	up	putative E3 ubiquitin-protein ligase pellino-like protein [Cricetulus griseus]	RecName: Full=E3 ubiquitin-protein ligase pellino homolog 1; Short=Pellino-1; AltName: Full=Pellino-related intracellular-signaling molecule [Homo sapiens]	Protein pellino homolog 1 (Pellino-1)(Pellino-related intracellular-signaling molecule) [Tae [...]	PELI	PF04710.11|Pellino|Pellino|m.11225:1-109
ENSRNOG00000000818	0.82	1.98	1.18	0.0377	1	yes	up	PREDICTED: nurim isoform X1 [Rattus norvegicus]	RecName: Full=Nurim; AltName: Full=Nuclear envelope membrane protein; AltName: Full=Nuclear rim protein [Rattus norvegicus]	Nurim (Nuclear rim protein)(Nuclear envelope membrane protein)	_	PF07298.8|NnrU|NnrU protein|m.249539:74-153
ENSRNOG00000028243	0.15	0.69	1.65	0.0377	1	yes	up	derlin-3 [Rattus norvegicus]	RecName: Full=Derlin-3; AltName: Full=Degradation in endoplasmic reticulum protein 3; AltName: Full=Der1-like protein 3; AltName: Full=Protein IZP6 [Mus musculus]	Der1-like domain family, member 3	DERL2_3	PF04511.12|DER1|Der1-like family|m.257115:13-202
ENSRNOG00000008986	0.34	0.86	1.12	0.0377	1	yes	up	PREDICTED: protein diaphanous homolog 3 [Rattus norvegicus]	RecName: Full=Protein diaphanous homolog 3; AltName: Full=Diaphanous-related formin-3; Short=DRF3; AltName: Full=p134mDIA2; Short=mDIA2 [Mus musculus]	diaphanous homolog 3 (Drosophila) Gene; Binds to GTP-bound form of Rho and to profilin. Acts [...]	DIAPH3, DRF3	PF02181.20|FH2|Formin Homology 2 Domain|m.164598:569-941;PF06367.13|Drf_FH3|Diaphanous FH3 Domain|m.164598:235-422;PF06371.10|Drf_GBD|Diaphanous GTPase-binding Domain|m.164598:46-227;PF06345.8|Drf_DAD|DRF Autoregulatory Domain|m.164598:993-1007
ENSRNOG00000002097	0.53	0.21	-1.03	0.0378	1	yes	down	ras-like protein family member 11B [Rattus norvegicus]	RecName: Full=Ras-like protein family member 11B [Rattus norvegicus]	Ras-like protein family member 11B	RASL11B	PF00071.19|Ras|Ras family|m.143408:34-200;PF08477.10|Roc|Ras of Complex, Roc, domain of DAPkinase|m.143408:34-154;PF01926.20|MMR_HSR1|50S ribosome-binding GTPase|m.143408:34-152;PF02421.15|FeoB_N|Ferrous iron transport protein B|m.143408:34-184
ENSRNOG00000042717	0.3	0.76	1.11	0.0379	1	yes	up	circadian associated repressor of transcription [Rattus norvegicus]	RecName: Full=Circadian-associated transcriptional repressor; AltName: Full=ChIP-derived repressor of network oscillator; Short=Chrono; AltName: Full=Computationa	predicted gene 129 Gene	_	PF15673.2|DUF4664|Domain of unknown function (DUF4664)|m.237184:85-359
ENSRNOG00000007178	4.46	10.72	1.25	0.038	1	yes	up	T-cell surface glycoprotein CD8 alpha chain precursor [Rattus norvegicus]	RecName: Full=T-cell surface glycoprotein CD8 alpha chain; AltName: Full=CD8 antigen 32 kDa chain; AltName: Full=OX-8 membrane antigen; AltName: CD_antigen=CD8a; Flags:	T-cell surface glycoprotein CD8 alpha chain Precursor (CD8 antigen 32 kDa chain)(OX-8 membra [...]	CD8A	PF07686.14|V-set|Immunoglobulin V-set domain|m.309055:33-132
ENSRNOG00000061264	0.11	0.32	1.01	0.0385	1	yes	up	LRRGT00036 [Rattus norvegicus]	RecName: Full=LINE-1 retrotransposable element ORF2 protein; Short=ORF2p; AltName: Full=Long interspersed element-1; Short=L1; AltName: Full=Retrovirus-related Pol	LRRGT00078	_	PF08333.8|DUF1725|Protein of unknown function (DUF1725)|m.387843:427-445;PF12488.5|DUF3704|Protein of unknown function (DUF3704)|m.387844:37-63
ENSRNOG00000023453	1.3	0.36	-1.61	0.0388	1	yes	down	RecName: Full=Lipopolysaccharide-responsive and beige-like anchor protein; AltName: Full=Beige-like protein [Mus musculus]	RecName: Full=Lipopolysaccharide-responsive and beige-like anchor protein; AltName: Full=Beige-like protein [Mus musculus]	LPS-responsive beige-like anchor Gene; May be involved in coupling signal transduction and v [...]	_	PF02138.15|Beach|Beige/BEACH domain|m.232506:2133-2409;PF15787.2|DUF4704|Domain of unknown function (DUF4704)|m.232506:372-643;PF06469.8|DUF1088|Domain of Unknown Function (DUF1088)|m.232506:1811-1975;PF14844.3|PH_BEACH|PH domain associated with Beige/BEACH|m.232506:2004-2100;PF13385.3|Laminin_G_3|Concanavalin A-like lectin/glucanases superfamily|m.232506:141-302
ENSRNOG00000005650	0.65	0.27	-1	0.0392	1	yes	down	placental growth factor, isoform CRA_a [Rattus norvegicus]	RecName: Full=Placenta growth factor; Short=PlGF; Flags: Precursor [Rattus norvegicus]	Placenta growth factor Precursor (PlGF); Growth factor active in angiogenesis, and endotheli [...]	PGF	PF00341.14|PDGF|PDGF/VEGF domain|m.366373:48-127
ENSRNOG00000054860	1.61	3.38	1.03	0.0393	1	yes	up	rCG29831 [Rattus norvegicus]	RecName: Full=C-type lectin domain family 12 member A; AltName: Full=C-type lectin-like molecule 1; Short=CLL-1; AltName: Full=Myeloid inhibitory C-type lectin-lik	C-type lectin domain family 12, member a Gene; Cell surface receptor that modulates signalin [...]	CLEC12A	PF00059.18|Lectin_C|Lectin C-type domain|m.320369:152-193
ENSRNOG00000020355	2.58	0.74	-1.68	0.0396	1	yes	down	twist-related protein 2 [Mus twist-related protein 2 [Rattus norvegicus]	RecName: Full=Twist-related protein 2 [Rattus norvegicus]	similar to twist homolog 2	TWIST	PF00010.23|HLH|Helix-loop-helix DNA-binding domain|m.444318:67-117
ENSRNOG00000008694	0.5	0.17	-1.13	0.0399	1	yes	down	inositol oxygenase [Rattus MIOX_RAT RecName: Full=Inositol oxygenase; AltName: Full=Aldehyde reductase-like 6; AltName: Full=Kidney-sp	RecName: Full=Inositol oxygenase; AltName: Full=Aldehyde reductase-like 6; AltName: Full=Kidney-specific protein 32; AltName: Full=Myo-inositol oxygenase; Short=MI ox	Inositol oxygenase (EC 1.13.99.1)(Myo-inositol oxygenase)(MI oxygenase)(Aldehyde reductase-l [...]	MIOX	PF05153.12|MIOX|Myo-inositol oxygenase|m.396546:38-285
ENSRNOG00000045641	1.87	3.93	1.04	0.04	1	yes	up	PREDICTED: granzyme C isoform X2 [Rattus norvegicus]	RecName: Full=Granzyme C; AltName: Full=B10; AltName: Full=Cytotoxic cell protease 2; Short=CCP2; Flags: Precursor [Mus musculus]	granzyme C	_	PF00089.23|Trypsin|Trypsin|m.159922:56-276;PF13365.3|Trypsin_2|Trypsin-like peptidase domain|m.159922:87-246
ENSRNOG00000045738	0.88	0.33	-1.19	0.0403	1	yes	down	PREDICTED: adenylate kinase 4, mitochondrial isoform X1 [Rattus norvegicus]	RecName: Full=Adenylate kinase 4, mitochondrial; Short=AK 4; AltName: Full=Adenylate kinase 3-like; AltName: Full=Adenylate kinase isoenzyme 4; AltName: Full=GTP:AMP p	adenylate kinase 3-like 1	adk, AK	PF00406.19|ADK|Adenylate kinase|m.336038:61-240;PF13207.3|AAA_17|AAA domain|m.336038:62-185;PF05191.11|ADK_lid|Adenylate kinase, active site lid|m.336038:177-212;PF13238.3|AAA_18|AAA domain|m.336038:60-177;PF02224.15|Cytidylate_kin|Cytidylate kinase|m.336038:61-93
ENSRNOG00000029212	2.51	1.05	-1.18	0.0404	1	yes	down	versican core protein isoform 1 precursor [Mus musculus]	RecName: Full=Versican core protein; AltName: Full=Chondroitin sulfate proteoglycan core protein 2; Short=Chondroitin sulfate proteoglycan 2; AltName: Full=Large	versican Gene; May play a role in intercellular signaling and in connecting cells with the e [...]	VCAN, CSPG2	PF00193.14|Xlink|Extracellular link domain|m.217454:3-96;PF00193.14|Xlink|Extracellular link domain|m.217454:104-198;PF00008.24|EGF|EGF-like domain|m.217454:2906-2935;PF00008.24|EGF|EGF-like domain|m.217454:2944-2972;PF00059.18|Lectin_C|Lectin C-type domain|m.217454:3000-3057
ENSRNOG00000054391	0.11	0.59	1.68	0.0406	1	yes	up	PREDICTED: small nuclear ribonucleoprotein-associated protein N-like [Callithrix jacchus]	RecName: Full=Small nuclear ribonucleoprotein-associated protein N; Short=snRNP-N; AltName: Full=Sm protein D; Short=Sm-D; AltName: Full=Sm protein N; Short=Sm-N; Sho	small nuclear ribonucleoprotein polypeptide N	SNRPN, SMN	PF01423.19|LSM|LSM domain|m.36852:10-81;PF07192.8|SNURF|SNURF/RPN4 protein|m.36855:30-99
ENSRNOG00000016437	0.08	0.33	1.27	0.0408	1	yes	up	transmembrane 4 L6 family member 4 [Rattus norvegicus]	RecName: Full=Transmembrane 4 L6 family member 4	Transmembrane 4 L6 family member 4 ; Regulates the adhesive and proliferative status of inte [...]	_	PF05805.9|L6_membrane|L6 membrane protein|m.228973:1-191
ENSRNOG00000011016	0.3	0.06	-1.35	0.0409	1	yes	down	low affinity cationic amino acid transporter 2-like isoform 1 [Cricetulus griseus]	RecName: Full=Low affinity cationic amino acid transporter 2; Short=CAT-2; Short=CAT2; AltName: Full=Solute carrier family 7 member 2 [Rattus norvegicus]	solute carrier family 7 (cationic amino acid transporter, y+ system), member 2 Gene; Low-aff [...]	SLC7A2, ATRC2	PF13520.3|AA_permease_2|Amino acid permease|m.175079:94-495;PF00324.18|AA_permease|Amino acid permease|m.175079:99-492;PF13906.3|AA_permease_C|C-terminus of AA_permease|m.175079:615-665
ENSRNOG00000016069	3.98	9.62	1.25	0.041	1	yes	up	PREDICTED: T-cell surface glycoprotein CD3 epsilon chain isoform X1 [Rattus norvegicus]	RecName: Full=T-cell surface glycoprotein CD3 epsilon chain; AltName: Full=T-cell surface antigen T3/Leu-4 epsilon chain; AltName: CD_antigen=CD3e; Flags: Precursor	CD3 antigen, epsilon polypeptide Gene; The CD3 complex mediates signal transduction	CD3E	PF02189.12|ITAM|Immunoreceptor tyrosine-based activation motif|m.409727:63-82
ENSRNOG00000054404	0.68	1.52	1.05	0.041	1	yes	up	PREDICTED: OX-2 membrane glycoprotein-like isoform X1 [Rattus norvegicus]	RecName: Full=OX-2 membrane glycoprotein; AltName: CD_antigen=CD200; Flags: Precursor [Pongo abelii]	predicted gene 609 Gene	_	PF07686.14|V-set|Immunoglobulin V-set domain|m.99791:33-133
ENSRNOG00000049893	0.78	2.99	1.81	0.0411	1	yes	up	PREDICTED: interferon-inducible GTPase 1-like [Rattus norvegicus]	RecName: Full=Interferon-inducible GTPase 1 [Mus musculus]	interferon inducible GTPase 1 Gene; May play a role in resistance to intracellular pathogens [...]	_	PF05049.10|IIGP|Interferon-inducible GTPase (IIGP)|m.200144:34-408;PF01926.20|MMR_HSR1|50S ribosome-binding GTPase|m.200144:70-181
ENSRNOG00000019716	0.08	0.31	1.24	0.0412	1	yes	up	neurotrophin 3, isoform CRA_a [Rattus norvegicus]	RecName: Full=Neurotrophin-3; Short=NT-3; AltName: Full=HDNF; AltName: Full=Nerve growth factor 2; Short=NGF-2; AltName: Full=Neurotrophic factor; Flags: Precursor [Rat	neurotrophin 3 Gene; Seems to promotes the survival of visceral and proprioceptive sensory neurons	NTF3	PF00243.15|NGF|Nerve growth factor family|m.319435:159-267
ENSRNOG00000005573	0.26	0.62	1.01	0.0412	1	yes	up	netrin-4 precursor [Rattus rCG48694 [Rattus norvegicus]	RecName: Full=Netrin-4; AltName: Full=Beta-netrin; Flags: Precursor [Mus musculus]	netrin 4 Gene; May play an important role in neural, kidney and vascular development. Promot [...]	NTN4	PF00055.14|Laminin_N|Laminin N-terminal (Domain VI)|m.380576:34-260;PF00053.21|Laminin_EGF|Laminin EGF domain|m.380576:262-318;PF00053.21|Laminin_EGF|Laminin EGF domain|m.380576:332-383;PF00053.21|Laminin_EGF|Laminin EGF domain|m.380576:395-443;PF01759.18|NTR|UNC-6/NTR/C345C module|m.380576:518-602
ENSRNOG00000019050	2.86	29.45	3.32	0.0414	1	yes	up	interferon-induced protein with tetratricopeptide repeats 1-like protein [Rattus norvegicus]	RecName: Full=Interferon-induced protein with tetratricopeptide repeats 1; Short=IFIT-1; AltName: Full=Glucocorticoid-attenuated response gene 16 protein; Short=G	interferon-induced protein with tetratricopeptide repeats 1	IFIT1	_
ENSRNOG00000049829	21.44	49.79	1.21	0.0427	1	yes	up	Ig kappa chain [Rattus norvegicus]	RecName: Full=Ig kappa chain C region, B allele, partial [Rattus norvegicus]	IGK protein	_	PF07654.12|C1-set|Immunoglobulin C1-set domain|m.308911:122-209;PF07686.14|V-set|Immunoglobulin V-set domain|m.308911:17-115
ENSRNOG00000012402	0.45	0.15	-1.17	0.0429	1	yes	down	uncharacterized protein C8orf74 homolog [Rattus norvegicus]	RecName: Full=Uncharacterized protein C8orf74 homolog [Mus musculus]	similar to 4930578I06Rik protein (RGD1565212), mRNA	_	PF14769.3|CLAMP|Flagellar C1a complex subunit C1a-32|m.162249:61-135
ENSRNOG00000007545	3.23	1.12	-1.45	0.0433	1	yes	down	angiopoietin-related protein 4 precursor [Rattus norvegicus]	RecName: Full=Angiopoietin-related protein 4; AltName: Full=Angiopoietin-like protein 4; AltName: Full=Hepatic fibrinogen/angiopoietin-related protein; Short=HFARP;	Angiopoietin-related protein 4 Precursor (Angiopoietin-like 4)(Hepatic fibrinogen/angiopoiet [...]	ANGPTL4, PGAR	PF00147.15|Fibrinogen_C|Fibrinogen beta and gamma chains, C-terminal globular domain|m.378502:184-398
ENSRNOG00000028611	0.24	0.05	-1.2	0.0443	1	yes	down	RNA-binding protein FUS [Rattus Fusion, derived from t(12;16) malignant liposarcoma (human) [Rattus norvegicus]	RecName: Full=RNA-binding protein FUS; AltName: Full=Protein pigpen [Mus musculus]	fused in sarcoma	TLS, FUS	PF00641.15|zf-RanBP|Zn-finger in Ran binding protein and others|m.450685:413-444;PF00076.19|RRM_1|RNA recognition motif. (a.k.a. RRM, RBD, or RNP domain)|m.450685:280-358
ENSRNOG00000010805	524.69	238.14	-1.14	0.0445	1	yes	down	fatty acid-binding protein, adipocyte [Rattus norvegicus]	RecName: Full=Fatty acid-binding protein, adipocyte; AltName: Full=Adipocyte lipid-binding protein; Short=ALBP; AltName: Full=Adipocyte-type fatty acid-binding protei	Fatty acid-binding protein, adipocyte (A-FABP)(AFABP)(Fatty acid-binding protein 4)(Adipocyt [...]	FABP4, aP2	PF00061.20|Lipocalin|Lipocalin / cytosolic fatty-acid binding protein family|m.224534:33-158
ENSRNOG00000012512	0.17	0.03	-1.09	0.0445	1	yes	down	PREDICTED: nexilin isoform X3 [Rattus norvegicus]	RecName: Full=Nexilin; AltName: Full=F-actin-binding protein [Mus musculus]	nexilin (F actin binding protein)	_	PF07679.13|I-set|Immunoglobulin I-set domain|m.246139:612-700;PF13927.3|Ig_3|Immunoglobulin domain|m.246139:616-687;PF00047.22|ig|Immunoglobulin domain|m.246139:619-694
ENSRNOG00000036837	0.93	0.41	-1.02	0.0446	1	yes	down	nuclear factor, erythroid derived 2, isoform CRA_a [Mus musculus]	RecName: Full=Transcription factor NF-E2 45 kDa subunit; AltName: Full=Leucine zipper protein NF-E2; AltName: Full=Nuclear factor, erythroid-derived 2 45 kDa subunit;	nuclear factor, erythroid derived 2 Gene; Required for activity at the locus control region [...]	NFE2	PF03131.14|bZIP_Maf|bZIP Maf transcription factor|m.401483:239-329;PF00170.18|bZIP_1|bZIP transcription factor|m.401483:268-325
ENSRNOG00000034241	0.19	0.61	1.29	0.0455	1	yes	up	protein SET [Rattus norvegicus]	RecName: Full=Protein SET; AltName: Full=Liver regeneration-related protein LRRGR00002; AltName: Full=Phosphatase 2A inhibitor I2PP2A; Short=I-2PP2A; AltName: Full=Tem	Fuctinin-1 Fragment (Fucosyltransferase inhibitor 1); Multitasking protein, involved in apop [...]	SET, TAF1, I2PP2A	PF00956.15|NAP|Nucleosome assembly protein (NAP)|m.215853:57-246
ENSRNOG00000007811	0.52	1.34	1.22	0.0466	1	yes	up	killer cell lectin-like receptor subfamily B member 1F [Rattus norvegicus]	RecName: Full=Killer cell lectin-like receptor subfamily B member 1F; AltName: Full=Natural killer cell surface protein NKR-P1F	killer cell lectin-like receptor subfamily B member 1F Gene; Binds CLEC2I/Clr-g leading to a [...]	KLRB	PF00059.18|Lectin_C|Lectin C-type domain|m.320267:113-212
ENSRNOG00000036682	0.37	0.13	-1.05	0.0472	1	yes	down	PREDICTED: pyrroline-5-carboxylate reductase 1, mitochondrial isoform X3 [Rattus norvegicus]	RecName: Full=Pyrroline-5-carboxylate reductase 1, mitochondrial; Short=P5C reductase 1; Short=P5CR 1 [Mus musculus]	pyrroline-5-carboxylate reductase 1	proC	PF14748.3|P5CR_dimer|Pyrroline-5-carboxylate reductase dimerisation|m.93858:247-351;PF03807.14|F420_oxidored|NADP oxidoreductase coenzyme F420-dependent|m.93858:86-181
ENSRNOG00000032300	1.09	0	-3.58	0.0477	1	yes	down	PREDICTED: uncharacterized protein LOC101398648 [Ceratotherium simum simum]	RecName: Full=60S ribosomal protein L39	ribosomal protein L39-like Gene	RP-L39e, RPL39	PF00832.17|Ribosomal_L39|Ribosomal L39 protein|m.59711:9-49
ENSRNOG00000020349	0.36	0.1	-1.21	0.0488	1	yes	down	guanine nucleotide exchange factor for Rab-3A [Rattus norvegicus]	RecName: Full=Guanine nucleotide exchange factor for Rab-3A; AltName: Full=Rab-3A-interacting-like protein 1; Short=Rab3A-interacting-like protein 1; AltName: Full=R	Guanine nucleotide exchange factor for Rab3A (Rab3A-interacting-like protein 1)(Rabin3-like [...]	RAB3IP, RABIN8	PF06428.8|Sec2p|GDP/GTP exchange factor Sec2p|m.48105:94-159
ENSRNOG00000047653	5.37	1.95	-1.41	0.049	1	yes	down	beta-crystallin B1 [Rattus CRBB1_RAT RecName: Full=Beta-crystallin B1; AltName: Full=Beta-B1 crystallin; Contains: RecName: Full=Beta	RecName: Full=Beta-crystallin B1; AltName: Full=Beta-B1 crystallin; Contains: RecName: Full=Beta-crystallin B1B [Rattus norvegicus]	crystallin, beta B1 Gene; Crystallins are the dominant structural components of the vertebra [...]	_	PF00030.16|Crystall|Beta/Gamma crystallin|m.121169:59-140;PF00030.16|Crystall|Beta/Gamma crystallin|m.121169:148-229;PF03995.10|Inhibitor_I36|Peptidase inhibitor family I36|m.121169:146-202
ENSRNOG00000043192	0.86	1.87	1.03	0.0494	1	yes	up	3-hydroxyacyl-CoA dehydratase 1-like protein [Cricetulus griseus]	RecName: Full=Very-long-chain (3R)-3-hydroxyacyl-CoA dehydratase 1; AltName: Full=3-hydroxyacyl-CoA dehydratase 1; Short=HACD1; AltName: Full=Protein-tyrosine phos	protein tyrosine phosphatase-like (proline instead of catalytic arginine), member A	PHS1, PAS2	PF04387.11|PTPLA|Protein tyrosine phosphatase-like protein, PTPLA|m.191829:42-202
