# Supplementary material for: Ganoderma lucidum polysaccharide improves rat DSS-induced colitis by altering cecal microbiota and gene expression of colonic epithelial cells
Source: Food Nutr Res. 2019 Feb 12;63:10.29219/fnr.v63.1559. doi: 10.29219/fnr.v63.1559 (PMC6387425; doi:10.29219/fnr.v63.1559)
Supplement: The Information of all KEGG pathways in which the DEGs enriched in this study [file FNR-63-1559-s003.xlsx]

## Sheet: Table S3
Table S3 The Information of all KEGG pathways in which the DEGs enriched in this study
#Term	Id	Sample number	Background number	P-Value	Corrected P-Value	typeII	typeI
DNA replication	ko03030	10	47	4.03197e-08	7.53978e-06	Replication and repair	Genetic Information Processing
Graft-versus-host disease	ko05332	10	106	3.10512e-05	0.00290329	Immune diseases	Human Diseases
Allograft rejection	ko05330	10	112	4.79065e-05	0.00298617	Immune diseases	Human Diseases
Type I diabetes mellitus	ko04940	10	119	7.6888e-05	0.00359451	Endocrine and metabolic diseases	Human Diseases
Cell cycle	ko04110	10	136	0.000214037	0.00694844	Cell growth and death	Cellular Processes
MicroRNAs in cancer	ko05206	11	164	0.000222945	0.00694844	Cancers: Overview	Human Diseases
Autoimmune thyroid disease	ko05320	9	122	0.000429019	0.00995881	Immune diseases	Human Diseases
Malaria	ko05144	7	73	0.000437905	0.00995881	Infectious diseases: Parasitic	Human Diseases
Rheumatoid arthritis	ko05323	9	124	0.000479301	0.00995881	Immune diseases	Human Diseases
African trypanosomiasis	ko05143	5	42	0.00120339	0.0221281	Infectious diseases: Parasitic	Human Diseases
PPAR signaling pathway	ko03320	7	89	0.00130165	0.0221281	Endocrine system	Organismal Systems
Meiosis - yeast	ko04113	6	70	0.00190795	0.0297321	Cell growth and death	Cellular Processes
Inflammatory bowel disease (IBD)	ko05321	6	85	0.00470058	0.0662219	Immune diseases	Human Diseases
Cell cycle - yeast	ko04111	6	86	0.00495779	0.0662219	Cell growth and death	Cellular Processes
Transcriptional misregulation in cancer	ko05202	10	214	0.00537154	0.0669652	Cancers: Overview	Human Diseases
Small cell lung cancer	ko05222	6	99	0.00931166	0.10883	Cancers: Specific types	Human Diseases
Natural killer cell mediated cytotoxicity	ko04650	8	176	0.0140437	0.154481	Immune system	Organismal Systems
Vitamin digestion and absorption	ko04977	3	28	0.0155571	0.161621	Digestive system	Organismal Systems
TNF signaling pathway	ko04668	6	118	0.0197869	0.183757	Signal transduction	Environmental Information Processing
Staphylococcus aureus infection	ko05150	5	86	0.0198795	0.183757	Infectious diseases: Bacterial	Human Diseases
Cytokine-cytokine receptor interaction	ko04060	10	267	0.0213195	0.183757	Signaling molecules and interaction	Environmental Information Processing
Hematopoietic cell lineage	ko04640	5	88	0.0216185	0.183757	Immune system	Organismal Systems
Regulation of lipolysis in adipocytes	ko04923	4	66	0.0317275	0.257959	Endocrine system	Organismal Systems
Primary immunodeficiency	ko05340	3	41	0.0390038	0.303905	Immune diseases	Human Diseases
Measles	ko05162	7	180	0.0420112	0.314244	Infectious diseases: Viral	Human Diseases
Cell adhesion molecules (CAMs)	ko04514	8	222	0.0445443	0.320376	Signaling molecules and interaction	Environmental Information Processing
p53 signaling pathway	ko04115	4	77	0.0498765	0.339435	Cell growth and death	Cellular Processes
Leishmaniasis	ko05140	4	79	0.0536773	0.339435	Infectious diseases: Parasitic	Human Diseases
Antigen processing and presentation	ko04612	6	152	0.0542459	0.339435	Immune system	Organismal Systems
Fat digestion and absorption	ko04975	3	48	0.056271	0.339435	Digestive system	Organismal Systems
Bladder cancer	ko05219	3	48	0.056271	0.339435	Cancers: Specific types	Human Diseases
Glycine, serine and threonine metabolism	ko00260	3	49	0.0589892	0.339435	Amino acid metabolism	Metabolism
Amoebiasis	ko05146	5	118	0.0599003	0.339435	Infectious diseases: Parasitic	Human Diseases
ECM-receptor interaction	ko04512	4	92	0.0820433	0.442658	Signaling molecules and interaction	Environmental Information Processing
Asthma	ko05310	3	57	0.0828504	0.442658	Immune diseases	Human Diseases
Jak-STAT signaling pathway	ko04630	6	174	0.088764	0.46108	Signal transduction	Environmental Information Processing
T cell receptor signaling pathway	ko04660	5	136	0.0942565	0.46669	Immune system	Organismal Systems
Mismatch repair	ko03430	2	29	0.0976579	0.46669	Replication and repair	Genetic Information Processing
Chagas disease (American trypanosomiasis)	ko05142	5	138	0.0985864	0.46669	Infectious diseases: Parasitic	Human Diseases
TGF-beta signaling pathway	ko04350	4	99	0.0998267	0.46669	Signal transduction	Environmental Information Processing
Salmonella infection	ko05132	4	100	0.102502	0.46751	Infectious diseases: Bacterial	Human Diseases
Biosynthesis of unsaturated fatty acids	ko01040	2	31	0.108498	0.483072	Lipid metabolism	Metabolism
Fatty acid elongation	ko00062	2	33	0.119637	0.517163	Lipid metabolism	Metabolism
Viral myocarditis	ko05416	5	148	0.121685	0.517163	Cardiovascular diseases	Human Diseases
Intestinal immune network for IgA production	ko04672	3	71	0.132573	0.550914	Immune system	Organismal Systems
Homologous recombination	ko03440	2	36	0.136836	0.55627	Replication and repair	Genetic Information Processing
Tropane, piperidine and pyridine alkaloid biosynthesis	ko00960	1	8	0.143433	0.570681	Biosynthesis of other secondary metabolites	Metabolism
Mineral absorption	ko04978	3	75	0.148329	0.577866	Digestive system	Organismal Systems
Hepatitis B	ko05161	5	162	0.157786	0.602164	Infectious diseases: Viral	Human Diseases
HTLV-I infection	ko05166	9	350	0.16273	0.608305	Infectious diseases: Viral	Human Diseases
Phagosome	ko04145	7	258	0.168948	0.608305	Transport and catabolism	Cellular Processes
Influenza A	ko05164	6	212	0.170199	0.608305	Infectious diseases: Viral	Human Diseases
Vitamin B6 metabolism	ko00750	1	10	0.172407	0.608305	Metabolism of cofactors and vitamins	Metabolism
Fatty acid degradation	ko00071	2	47	0.203486	0.704663	Lipid metabolism	Metabolism
Toxoplasmosis	ko05145	4	140	0.231719	0.760198	Infectious diseases: Parasitic	Human Diseases
Proteoglycans in cancer	ko05205	6	239	0.241591	0.760198	Cancers: Overview	Human Diseases
Arachidonic acid metabolism	ko00590	3	97	0.243374	0.760198	Lipid metabolism	Metabolism
PI3K-Akt signaling pathway	ko04151	9	391	0.245668	0.760198	Signal transduction	Environmental Information Processing
Chemokine signaling pathway	ko04062	5	192	0.246915	0.760198	Immune system	Organismal Systems
Pyruvate metabolism	ko00620	2	54	0.247514	0.760198	Carbohydrate metabolism	Metabolism
Ascorbate and aldarate metabolism	ko00053	1	16	0.25359	0.760198	Carbohydrate metabolism	Metabolism
Isoquinoline alkaloid biosynthesis	ko00950	1	16	0.25359	0.760198	Biosynthesis of other secondary metabolites	Metabolism
Systemic lupus erythematosus	ko05322	5	196	0.259701	0.760198	Immune diseases	Human Diseases
Nucleotide excision repair	ko03420	2	56	0.260175	0.760198	Replication and repair	Genetic Information Processing
Protein digestion and absorption	ko04974	3	102	0.26627	0.766038	Digestive system	Organismal Systems
Fatty acid metabolism	ko01212	2	58	0.272841	0.766831	Global and overview maps	Metabolism
Arginine and proline metabolism	ko00330	2	59	0.279172	0.766831	Amino acid metabolism	Metabolism
Prostate cancer	ko05215	3	105	0.280129	0.766831	Cancers: Specific types	Human Diseases
Pathways in cancer	ko05200	10	461	0.285398	0.766831	Cancers: Overview	Human Diseases
Nitrogen metabolism	ko00910	1	19	0.29115	0.766831	Energy metabolism	Metabolism
Pantothenate and CoA biosynthesis	ko00770	1	19	0.29115	0.766831	Metabolism of cofactors and vitamins	Metabolism
Fanconi anemia pathway	ko03460	2	62	0.298133	0.774318	Replication and repair	Genetic Information Processing
Cytosolic DNA-sensing pathway	ko04623	2	64	0.310732	0.785737	Immune system	Organismal Systems
Herpes simplex infection	ko05168	6	263	0.31112	0.785737	Infectious diseases: Viral	Human Diseases
Steroid biosynthesis	ko00100	1	21	0.315135	0.785737	Lipid metabolism	Metabolism
NF-kappa B signaling pathway	ko04064	3	114	0.322005	0.792301	Signal transduction	Environmental Information Processing
Proximal tubule bicarbonate reclamation	ko04964	1	23	0.338311	0.821612	Excretory system	Organismal Systems
Pyrimidine metabolism	ko00240	3	120	0.349972	0.839035	Nucleotide metabolism	Metabolism
Glycerolipid metabolism	ko00561	2	72	0.36054	0.843144	Lipid metabolism	Metabolism
Histidine metabolism	ko00340	1	25	0.360703	0.843144	Amino acid metabolism	Metabolism
Focal adhesion	ko04510	5	234	0.386122	0.871727	Cellular community - eukaryotes	Cellular Processes
Terpenoid backbone biosynthesis	ko00900	1	28	0.392882	0.871727	Metabolism of terpenoids and polyketides	Metabolism
Phototransduction	ko04744	1	28	0.392882	0.871727	Sensory system	Organismal Systems
Oocyte meiosis	ko04114	3	131	0.400817	0.871727	Cell growth and death	Cellular Processes
Melanoma	ko05218	2	79	0.402998	0.871727	Cancers: Specific types	Human Diseases
Pancreatic cancer	ko05212	2	79	0.402998	0.871727	Cancers: Specific types	Human Diseases
Legionellosis	ko05134	2	80	0.408957	0.871727	Infectious diseases: Bacterial	Human Diseases
Collecting duct acid secretion	ko04966	1	30	0.413431	0.871727	Excretory system	Organismal Systems
Complement and coagulation cascades	ko04610	2	81	0.414886	0.871727	Immune system	Organismal Systems
Phenylalanine metabolism	ko00360	1	32	0.433286	0.881222	Amino acid metabolism	Metabolism
Circadian rhythm	ko04710	1	33	0.44296	0.881222	Environmental adaptation	Organismal Systems
Porphyrin and chlorophyll metabolism	ko00860	1	33	0.44296	0.881222	Metabolism of cofactors and vitamins	Metabolism
Pentose and glucuronate interconversions	ko00040	1	34	0.452469	0.881222	Carbohydrate metabolism	Metabolism
Protein export	ko03060	1	34	0.452469	0.881222	Folding, sorting and degradation	Genetic Information Processing
Peroxisome	ko04146	2	88	0.455517	0.881222	Transport and catabolism	Cellular Processes
Osteoclast differentiation	ko04380	3	144	0.459347	0.881222	Development	Organismal Systems
Salivary secretion	ko04970	2	89	0.461189	0.881222	Digestive system	Organismal Systems
beta-Alanine metabolism	ko00410	1	35	0.461817	0.881222	Metabolism of other amino acids	Metabolism
Prion diseases	ko05020	1	37	0.480037	0.901551	Neurodegenerative diseases	Human Diseases
Tuberculosis	ko05152	4	207	0.485918	0.901551	Infectious diseases: Bacterial	Human Diseases
Cardiac muscle contraction	ko04260	2	95	0.494478	0.901551	Circulatory system	Organismal Systems
Hippo signaling pathway - fly	ko04391	2	95	0.494478	0.901551	Signal transduction	Environmental Information Processing
Propanoate metabolism	ko00640	1	40	0.506218	0.901551	Carbohydrate metabolism	Metabolism
Renin-angiotensin system	ko04614	1	40	0.506218	0.901551	Endocrine system	Organismal Systems
Alanine, aspartate and glutamate metabolism	ko00250	1	40	0.506218	0.901551	Amino acid metabolism	Metabolism
Regulation of autophagy	ko04140	1	41	0.51465	0.90792	_	_
Chemical carcinogenesis	ko05204	2	100	0.521201	0.910885	Cancers: Overview	Human Diseases
Methane metabolism	ko00680	1	43	0.531084	0.911126	Energy metabolism	Metabolism
Galactose metabolism	ko00052	1	43	0.531084	0.911126	Carbohydrate metabolism	Metabolism
Toll-like receptor signaling pathway	ko04620	2	104	0.541889	0.921211	Immune system	Organismal Systems
Tyrosine metabolism	ko00350	1	46	0.5547	0.934494	Amino acid metabolism	Metabolism
Aldosterone-regulated sodium reabsorption	ko04960	1	47	0.562305	0.938848	Excretory system	Organismal Systems
Retrograde endocannabinoid signaling	ko04723	2	111	0.576575	0.944876	Nervous system	Organismal Systems
Drug metabolism - other enzymes	ko00983	1	49	0.577128	0.944876	Xenobiotics biodegradation and metabolism	Metabolism
Carbohydrate digestion and absorption	ko04973	1	50	0.584351	0.944876	Digestive system	Organismal Systems
AGE-RAGE signaling pathway in diabetic complications	ko04933	2	113	0.586126	0.944876	Endocrine and metabolic diseases	Human Diseases
Fructose and mannose metabolism	ko00051	1	52	0.598429	0.948357	Carbohydrate metabolism	Metabolism
Amino sugar and nucleotide sugar metabolism	ko00520	1	52	0.598429	0.948357	Carbohydrate metabolism	Metabolism
Ovarian steroidogenesis	ko04913	1	54	0.612031	0.961763	Endocrine system	Organismal Systems
Glucagon signaling pathway	ko04922	2	121	0.622728	0.968411	Endocrine system	Organismal Systems
Proteasome	ko03050	1	58	0.637871	0.968411	Folding, sorting and degradation	Genetic Information Processing
Endocrine and other factor-regulated calcium reabsorption	ko04961	1	59	0.644058	0.968411	Excretory system	Organismal Systems
NOD-like receptor signaling pathway	ko04621	1	59	0.644058	0.968411	Immune system	Organismal Systems
Cysteine and methionine metabolism	ko00270	1	59	0.644058	0.968411	Amino acid metabolism	Metabolism
Base excision repair	ko03410	1	60	0.650139	0.968411	Replication and repair	Genetic Information Processing
Rap1 signaling pathway	ko04015	4	257	0.652512	0.968411	Signal transduction	Environmental Information Processing
VEGF signaling pathway	ko04370	1	65	0.679025	0.974152	Signal transduction	Environmental Information Processing
Metabolism of xenobiotics by cytochrome P450	ko00980	1	66	0.68451	0.974152	Xenobiotics biodegradation and metabolism	Metabolism
Non-small cell lung cancer	ko05223	1	66	0.68451	0.974152	Cancers: Specific types	Human Diseases
Neurotrophin signaling pathway	ko04722	2	137	0.688327	0.974152	Nervous system	Organismal Systems
Axon guidance	ko04360	2	138	0.692099	0.974152	Development	Organismal Systems
Purine metabolism	ko00230	3	206	0.694192	0.974152	Nucleotide metabolism	Metabolism
Lysine degradation	ko00310	1	68	0.695201	0.974152	Amino acid metabolism	Metabolism
Renin secretion	ko04924	1	72	0.71551	0.974152	Endocrine system	Organismal Systems
Epithelial cell signaling in Helicobacter pylori infection	ko05120	1	73	0.720373	0.974152	Infectious diseases: Bacterial	Human Diseases
Vibrio cholerae infection	ko05110	1	75	0.729851	0.974152	Infectious diseases: Bacterial	Human Diseases
Glioma	ko05214	1	76	0.734469	0.974152	Cancers: Specific types	Human Diseases
Thyroid hormone synthesis	ko04918	1	76	0.734469	0.974152	Endocrine system	Organismal Systems
Vascular smooth muscle contraction	ko04270	2	150	0.734473	0.974152	Circulatory system	Organismal Systems
Signaling pathways regulating pluripotency of stem cells	ko04550	2	151	0.73777	0.974152	Cellular community - eukaryotes	Cellular Processes
Bile secretion	ko04976	1	77	0.739008	0.974152	Digestive system	Organismal Systems
Gastric acid secretion	ko04971	1	80	0.752166	0.974152	Digestive system	Organismal Systems
Pertussis	ko05133	1	80	0.752166	0.974152	Infectious diseases: Bacterial	Human Diseases
Hepatitis C	ko05160	2	156	0.753736	0.974152	Infectious diseases: Viral	Human Diseases
Retinol metabolism	ko00830	1	81	0.756403	0.974152	Metabolism of cofactors and vitamins	Metabolism
Inositol phosphate metabolism	ko00562	1	82	0.760568	0.974152	Carbohydrate metabolism	Metabolism
Biosynthesis of amino acids	ko01230	2	161	0.768857	0.978069	Global and overview maps	Metabolism
Chronic myeloid leukemia	ko05220	1	87	0.78035	0.984079	Cancers: Specific types	Human Diseases
Carbon fixation in photosynthetic organisms	ko00710	1	88	0.784106	0.984079	Energy metabolism	Metabolism
Insulin secretion	ko04911	1	93	0.801946	0.987739	Endocrine system	Organismal Systems
Hypertrophic cardiomyopathy (HCM)	ko05410	1	93	0.801946	0.987739	Cardiovascular diseases	Human Diseases
Regulation of actin cytoskeleton	ko04810	3	251	0.810177	0.987739	Cell motility	Cellular Processes
Bacterial invasion of epithelial cells	ko05100	1	100	0.824478	0.987739	Infectious diseases: Bacterial	Human Diseases
cGMP-PKG signaling pathway	ko04022	2	190	0.841496	0.987739	Signal transduction	Environmental Information Processing
Pancreatic secretion	ko04972	1	109	0.849728	0.987739	Digestive system	Organismal Systems
Oxidative phosphorylation	ko00190	2	195	0.851701	0.987739	Energy metabolism	Metabolism
Ras signaling pathway	ko04014	3	276	0.85688	0.987739	Signal transduction	Environmental Information Processing
Non-alcoholic fatty liver disease (NAFLD)	ko04932	2	199	0.85943	0.987739	Endocrine and metabolic diseases	Human Diseases
Alzheimer's disease	ko05010	3	278	0.860143	0.987739	Neurodegenerative diseases	Human Diseases
Carbon metabolism	ko01200	2	201	0.863155	0.987739	Global and overview maps	Metabolism
Protein processing in endoplasmic reticulum	ko04141	2	202	0.864984	0.987739	Folding, sorting and degradation	Genetic Information Processing
Parkinson's disease	ko05012	2	206	0.872076	0.987739	Neurodegenerative diseases	Human Diseases
Viral carcinogenesis	ko05203	3	286	0.872551	0.987739	Cancers: Overview	Human Diseases
MAPK signaling pathway	ko04010	3	287	0.874032	0.987739	Signal transduction	Environmental Information Processing
Estrogen signaling pathway	ko04915	1	121	0.877846	0.987739	Endocrine system	Organismal Systems
Insulin resistance	ko04931	1	121	0.877846	0.987739	Endocrine and metabolic diseases	Human Diseases
Inflammatory mediator regulation of TRP channels	ko04750	1	129	0.893608	0.987739	Sensory system	Organismal Systems
Serotonergic synapse	ko04726	1	135	0.904082	0.987739	Nervous system	Organismal Systems
Thyroid hormone signaling pathway	ko04919	1	136	0.905724	0.987739	Endocrine system	Organismal Systems
Leukocyte transendothelial migration	ko04670	1	137	0.907339	0.987739	Immune system	Organismal Systems
Glycolysis / Gluconeogenesis	ko00010	1	145	0.919301	0.987739	Carbohydrate metabolism	Metabolism
FoxO signaling pathway	ko04068	1	149	0.924691	0.987739	Signal transduction	Environmental Information Processing
Sphingolipid signaling pathway	ko04071	1	153	0.929721	0.987739	Signal transduction	Environmental Information Processing
Insulin signaling pathway	ko04910	1	157	0.934416	0.987739	Endocrine system	Organismal Systems
Wnt signaling pathway	ko04310	1	159	0.936645	0.987739	Signal transduction	Environmental Information Processing
Adrenergic signaling in cardiomyocytes	ko04261	1	169	0.946705	0.987739	Circulatory system	Organismal Systems
Huntington's disease	ko05016	2	271	0.948284	0.987739	Neurodegenerative diseases	Human Diseases
Epstein-Barr virus infection	ko05169	2	282	0.955834	0.987739	Infectious diseases: Viral	Human Diseases
Oxytocin signaling pathway	ko04921	1	187	0.960964	0.987739	Endocrine system	Organismal Systems
HIF-1 signaling pathway	ko04066	1	190	0.962939	0.987739	Signal transduction	Environmental Information Processing
cAMP signaling pathway	ko04024	1	217	0.976777	0.987739	Signal transduction	Environmental Information Processing
Calcium signaling pathway	ko04020	1	221	0.978331	0.987739	Signal transduction	Environmental Information Processing
RNA transport	ko03013	1	223	0.979069	0.987739	Translation	Genetic Information Processing
Alcoholism	ko05034	1	227	0.98047	0.987739	Substance dependence	Human Diseases
Endocytosis	ko04144	2	343	0.981927	0.987739	Transport and catabolism	Cellular Processes
Neuroactive ligand-receptor interaction	ko04080	2	345	0.982457	0.987739	Signaling molecules and interaction	Environmental Information Processing
Ribosome	ko03010	2	715	0.999948	0.999948	Translation	Genetic Information Processing
